# Supplementary material for: Stress affects the epigenetic marks added by natural transposable element insertions in Drosophila melanogaster
Source: Sci Rep. 2018 Aug 15;8:12197. doi: 10.1038/s41598-018-30491-w (PMC6093896; doi:10.1038/s41598-018-30491-w)
Supplement: Supplementary file 2 — Supplementary File 1 [file 41598_2018_30491_MOESM2_ESM.xlsx]

## Sheet: Supp File 1
Stress affects the epigenetic marks added by natural transposable element insertions in Drosophila melanogaster Lain Guio, Cristina Vieira, and Josefa González

## Sheet: Ubx #1
	Well	Target	Sample	Cq	Cq Mean	Cq Std. Dev		Sample legend
	A01	Ubx	A1C input	25,68	25,57	0,164		A = Absent
	A02	Ubx	A1C input	25,38	25,57	0,164		P = Present
	A03	Ubx	A1C input	25,65	25,57	0,164		C= Control
	A04	Ubx	A1C-H3K4me3	28,07	28,07	0,068		Pq = Paraquat
	A05	Ubx	A1C-H3K4me3	28,13	28,07	0,068		1 - 2- 3- 4: Replica
	A06	Ubx	A1C-H3K4me3	28,00	28,07	0,068
	A07	Ubx	A1C-H3K9me3	28,27	28,45	0,404
	A08	Ubx	A1C-H3K9me3	28,92	28,45	0,404
	A09	Ubx	A1C-H3K9me3	28,17	28,45	0,404
	A10	Ubx	A1C-H3K27me3	24,72	24,27	0,394
	A11	Ubx	A1C-H3K27me3	24,04	24,27	0,394
	A12	Ubx	A1C-H3K27me3	24,03	24,27	0,394
	A13	Ubx	A1Pqt-input	23,40	23,38	0,638
	A14	Ubx	A1Pqt-input	22,73	23,38	0,638
	A15	Ubx	A1Pqt-input	24,01	23,38	0,638
	A16	Ubx	A1Pqt-H3K4me3	26,88	27,00	0,339
	A17	Ubx	A1Pqt-H3K4me3	27,39	27,00	0,339
	A18	Ubx	A1Pqt-H3K4me3	26,75	27,00	0,339
	A19	Ubx	A1Pqt-H3K9me3	27,96	27,35	0,633
	A20	Ubx	A1Pqt-H3K9me3	26,70	27,35	0,633
	A21	Ubx	A1Pqt-H3K9me3	27,39	27,35	0,633
	A22	Ubx	A1Pqt-H3K27me3	23,66	23,52	0,611
	A23	Ubx	A1Pqt-H3K27me3	24,04	23,52	0,611
	A24	Ubx	A1Pqt-H3K27me3	22,85	23,52	0,611
	B01	Ubx	A2C-Input	23,54	23,61	0,252
	B02	Ubx	A2C-Input	23,88	23,61	0,252
	B03	Ubx	A2C-Input	23,39	23,61	0,252
	B04	Ubx	A2C-H3K4me3	28,67	28,64	0,266
	B05	Ubx	A2C-H3K4me3	28,36	28,64	0,266
	B06	Ubx	A2C-H3K4me3	28,89	28,64	0,266
	B07	Ubx	A2C-H3K9me3	27,24	27,53	0,322
	B08	Ubx	A2C-H3K9me3	27,88	27,53	0,322
	B09	Ubx	A2C-H3K9me3	27,48	27,53	0,322
	B10	Ubx	A2C-H3K27me3	23,14	23,25	0,204
	B11	Ubx	A2C-H3K27me3	23,48	23,25	0,204
	B12	Ubx	A2C-H3K27me3	23,12	23,25	0,204
	B13	Ubx	A2Pqt-Input	27,52	27,63	0,403
	B14	Ubx	A2Pqt-Input	28,07	27,63	0,403
	B15	Ubx	A2Pqt-Input	27,29	27,63	0,403
	B16	Ubx	A2Pqt-H3K4me3	28,70	28,31	0,345
	B17	Ubx	A2Pqt-H3K4me3	28,19	28,31	0,345
	B18	Ubx	A2Pqt-H3K4me3	28,05	28,31	0,345
	B19	Ubx	A2Pqt-H3K9me3	28,52	28,26	0,248
	B20	Ubx	A2Pqt-H3K9me3	28,24	28,26	0,248
	B21	Ubx	A2Pqt-H3K9me3	28,02	28,26	0,248
	B22	Ubx	A2Pqt-H3K27me3	24,88	24,66	0,227
	B23	Ubx	A2Pqt-H3K27me3	24,43	24,66	0,227
	B24	Ubx	A2Pqt-H3K27me3	24,67	24,66	0,227
	C01	Ubx	A3C-Input	25,18	25,24	0,053
	C02	Ubx	A3C-Input	25,28	25,24	0,053
	C03	Ubx	A3C-Input	25,26	25,24	0,053
	C04	Ubx	A3C-H3K4me3	27,88	27,83	0,186
	C05	Ubx	A3C-H3K4me3	28,00	27,83	0,186
	C06	Ubx	A3C-H3K4me3	27,63	27,83	0,186
	C07	Ubx	A3C-H3K9me3	28,40	28,18	0,248
	C08	Ubx	A3C-H3K9me3	27,91	28,18	0,248
	C09	Ubx	A3C-H3K9me3	28,24	28,18	0,248
	C10	Ubx	A3C-H3K27me3	24,38	24,39	0,278
	C11	Ubx	A3C-H3K27me3	24,68	24,39	0,278
	C12	Ubx	A3C-H3K27me3	24,12	24,39	0,278
	C13	Ubx	A3Pqt-Input	24,27	24,27	0,394
	C14	Ubx	A3Pqt-Input	24,67	24,27	0,394
	C15	Ubx	A3Pqt-Input	23,88	24,27	0,394
	C16	Ubx	A3Pqt-H3K4me3	28,19	28,25	0,074
	C17	Ubx	A3Pqt-H3K4me3	28,21	28,25	0,074
	C18	Ubx	A3Pqt-H3K4me3	28,33	28,25	0,074
	C19	Ubx	A3Pqt-H3K9me3	28,41	28,67	0,318
	C20	Ubx	A3Pqt-H3K9me3	29,03	28,67	0,318
	C21	Ubx	A3Pqt-H3K9me3	28,58	28,67	0,318
	C22	Ubx	A3Pat-H3K27me3	23,58	23,97	0,353
	C23	Ubx	A3Pat-H3K27me3	24,25	23,97	0,353
	C24	Ubx	A3Pat-H3K27me3	24,09	23,97	0,353
	E01	Ubx	P1C-Input	25,62	25,93	0,274
	E02	Ubx	P1C-Input	26,05	25,93	0,274
	E03	Ubx	P1C-Input	26,13	25,93	0,274
	E04	Ubx	P1C-H3K4me3	31,55	31,00	0,488
	E05	Ubx	P1C-H3K4me3	30,86	31,00	0,488
	E06	Ubx	P1C-H3K4me3	30,60	31,00	0,488
	E07	Ubx	P1C-H3K9me3	28,45	28,38	0,248
	E08	Ubx	P1C-H3K9me3	28,59	28,38	0,248
	E09	Ubx	P1C-H3K9me3	28,11	28,38	0,248
	E10	Ubx	P1C-3K27me3	26,31	26,26	0,072
	E11	Ubx	P1C-3K27me3	26,30	26,26	0,072
	E12	Ubx	P1C-3K27me3	26,18	26,26	0,072
	E13	Ubx	P1Pqt-Input	25,75	25,68	0,235
	E14	Ubx	P1Pqt-Input	25,88	25,68	0,235
	E15	Ubx	P1Pqt-Input	25,42	25,68	0,235
	E16	Ubx	P1Pqt-H3K4me3	28,13	28,16	0,078
	E17	Ubx	P1Pqt-H3K4me3	28,11	28,16	0,078
	E18	Ubx	P1Pqt-H3K4me3	28,25	28,16	0,078
	E19	Ubx	P1Pqt-H3K9me3	28,35	28,34	0,220
	E20	Ubx	P1Pqt-H3K9me3	28,56	28,34	0,220
	E21	Ubx	P1Pqt-H3K9me3	28,12	28,34	0,220
	E22	Ubx	P1Pqt-H3K27me3	25,31	25,10	0,297
	E23	Ubx	P1Pqt-H3K27me3	25,23	25,10	0,297
	E24	Ubx	P1Pqt-H3K27me3	24,76	25,10	0,297
	F01	Ubx	P2C-input	27,04	27,22	0,235
	F02	Ubx	P2C-input	27,49	27,22	0,235
	F03	Ubx	P2C-input	27,14	27,22	0,235
	F04	Ubx	P2C-H3K4me3	27,08	27,43	0,314
	F05	Ubx	P2C-H3K4me3	27,55	27,43	0,314
	F06	Ubx	P2C-H3K4me3	27,67	27,43	0,314
	F07	Ubx	P2C-H3K9me3	28,50	28,48	0,303
	F08	Ubx	P2C-H3K9me3	28,16	28,48	0,303
	F09	Ubx	P2C-H3K9me3	28,77	28,48	0,303
	F10	Ubx	P2C-H3K27me3	25,72	25,68	0,093
	F11	Ubx	P2C-H3K27me3	25,74	25,68	0,093
	F12	Ubx	P2C-H3K27me3	25,57	25,68	0,093
	F13	Ubx	P2Pqt-Input	24,87	25,34	0,403
	F14	Ubx	P2Pqt-Input	25,61	25,34	0,403
	F15	Ubx	P2Pqt-Input	25,53	25,34	0,403
	F16	Ubx	P2Pqt-H3K4me3	27,77	27,68	0,130
	F17	Ubx	P2Pqt-H3K4me3	27,53	27,68	0,130
	F18	Ubx	P2Pqt-H3K4me3	27,74	27,68	0,130
	F19	Ubx	P2Pqt-H3K9me3	28,93	28,57	0,398
	F20		P2Pqt-H3K9me3	28,14	28,57	0,398
	F21		P2Pqt-H3K9me3	28,63	28,57	0,398
	F22		P2Pqt-H3K27me3	24,25	24,66	0,377
	F23		P2Pqt-H3K27me3	24,99	24,66	0,377
	F24		P2Pqt-H3K27me3	24,73	24,66	0,377
	G01		P3C-Input	24,22	24,54	0,384
	G02		P3C-Input	24,44	24,54	0,384
	G03		P3C-Input	24,97	24,54	0,384
	G04		P3C-H3K4me3	27,05	27,13	0,070
	G05		P3C-H3K4me3	27,15	27,13	0,070
	G06		P3C-H3K4me3	27,19	27,13	0,070
	G07		P3C-3K9me3	27,85	28,01	0,240
	G08		P3C-3K9me3	28,29	28,01	0,240
	G09		P3C-3K9me3	27,91	28,01	0,240
	G10		P3C-H3K27me3	23,43	23,19	0,249
	G11		P3C-H3K27me3	23,20	23,19	0,249
	G12		P3C-H3K27me3	22,94	23,19	0,249
	G13		P3Pqt-Input	27,96	27,58	0,420
	G14		P3Pqt-Input	27,13	27,58	0,420
	G15		P3Pqt-Input	27,64	27,58	0,420
	G16		P3Pqt-H3K4me3	28,51	28,90	0,349
	G17		P3Pqt-H3K4me3	29,16	28,90	0,349
	G18		P3Pqt-H3K4me3	29,04	28,90	0,349
	G19		P3Pqt-H3K9me3	29,46	29,33	0,272
	G20		P3Pqt-H3K9me3	29,52	29,33	0,272
	G21		P3Pqt-H3K9me3	29,02	29,33	0,272
	G22		P3Pqt-H3K27me3	26,07	25,99	0,284
	G23		P3Pqt-H3K27me3	26,22	25,99	0,284
	G24		P3Pqt-H3K27me3	25,67	25,99	0,284

## Sheet: Ubx #2
	Well	Target	Sample	Cq	Cq Mean	Cq Std. Dev		Sample legend
	A01	Ubx	A1C input	23.7878	23.7727	0.0231199		A = Absent
	A02	Ubx	A1C input	23.7843	23.7727	0.0231199		P = Present
	A03	Ubx	A1C input	23.7461	23.7727	0.0231199		C= Control
	A04	Ubx	A1C-H3K4me3	26.7478	26.6548	0.0806323		Pq = Paraquat
	A05	Ubx	A1C-H3K4me3	26.612	26.6548	0.0806323		1 - 2- 3- 4: Replica
	A06	Ubx	A1C-H3K4me3	26.6047	26.6548	0.0806323
	A07	Ubx	A1C-H3K9me3	26.5143	26.5759	0.161848
	A08	Ubx	A1C-H3K9me3	26.4538	26.5759	0.161848
	A09	Ubx	A1C-H3K9me3	26.7595	26.5759	0.161848
	A10	Ubx	A1C-H3K27me3	22.7523	22.7242	0.212029
	A11	Ubx	A1C-H3K27me3	22.9208	22.7242	0.212029
	A12	Ubx	A1C-H3K27me3	22.4995	22.7242	0.212029
	A13	Ubx	A1Pqt-input	21.9386	21.9683	0.0687269
	A14	Ubx	A1Pqt-input	22.0469	21.9683	0.0687269
	A15	Ubx	A1Pqt-input	21.9195	21.9683	0.0687269
	A16	Ubx	A1Pqt-H3K4me3	25.5419	25.6296	0.0894699
	A17	Ubx	A1Pqt-H3K4me3	25.6261	25.6296	0.0894699
	A18	Ubx	A1Pqt-H3K4me3	25.7208	25.6296	0.0894699
	A19	Ubx	A1Pqt-H3K9me3	25.3126	25.3428	0.0759745
	A20	Ubx	A1Pqt-H3K9me3	25.4292	25.3428	0.0759745
	A21	Ubx	A1Pqt-H3K9me3	25.2866	25.3428	0.0759745
	A22	Ubx	A1Pqt-H3K27me3	22.1436	22.1296	0.0197791
	A23	Ubx	A1Pqt-H3K27me3	22.1156	22.1296	0.0197791
	A24	Ubx	A1Pqt-H3K27me3	22.1256	22.1296	0.0197791
	B01	Ubx	A2C-Input	21.6405	21.7878	0.127593
	B02	Ubx	A2C-Input	21.8574	21.7878	0.127593
	B03	Ubx	A2C-Input	21.8653	21.7878	0.127593
	B04	Ubx	A2C-H3K4me3	26.5151	26.5372	0.0296547
	B05	Ubx	A2C-H3K4me3	26.5709	26.5372	0.0296547
	B06	Ubx	A2C-H3K4me3	26.5257	26.5372	0.0296547
	B07	Ubx	A2C-H3K9me3	25.6369	25.5665	0.0628116
	B08	Ubx	A2C-H3K9me3	25.5462	25.5665	0.0628116
	B09	Ubx	A2C-H3K9me3	25.5162	25.5665	0.0628116
	B10	Ubx	A2C-H3K27me3	21.6427	21.5238	0.147821
	B11	Ubx	A2C-H3K27me3	21.5703	21.5238	0.147821
	B12	Ubx	A2C-H3K27me3	21.3583	21.5238	0.147821
	B13	Ubx	A2Pqt-Input	23.8838	23.7861	0.22406
	B14	Ubx	A2Pqt-Input	23.5298	23.7861	0.22406
	B15	Ubx	A2Pqt-Input	23.9447	23.7861	0.22406
	B16	Ubx	A2Pqt-H3K4me3	26.4042	26.5062	0.197006
	B17	Ubx	A2Pqt-H3K4me3	26.7333	26.5062	0.197006
	B18	Ubx	A2Pqt-H3K4me3	26.3811	26.5062	0.197006
	B19	Ubx	A2Pqt-H3K9me3	26.5576	26.431	0.114408
	B20	Ubx	A2Pqt-H3K9me3	26.4004	26.431	0.114408
	B21	Ubx	A2Pqt-H3K9me3	26.3351	26.431	0.114408
	B22	Ubx	A2Pqt-H3K27me3	23.062	23.1188	0.230705
	B23	Ubx	A2Pqt-H3K27me3	23.3726	23.1188	0.230705
	B24	Ubx	A2Pqt-H3K27me3	22.9218	23.1188	0.230705
	C01	Ubx	A3C-Input	23.5902	23.4864	0.14685
	C02	Ubx	A3C-Input	23.3826	23.4864	0.14685
	C03	Ubx	A3C-Input	23.4826	23.4864	0.14685
	C04	Ubx	A3C-H3K4me3	25.6493	25.6819	0.028791
	C05	Ubx	A3C-H3K4me3	25.7041	25.6819	0.028791
	C06	Ubx	A3C-H3K4me3	25.6921	25.6819	0.028791
	C07	Ubx	A3C-H3K9me3	26.3535	26.2982	0.0573283
	C08	Ubx	A3C-H3K9me3	26.239	26.2982	0.0573283
	C09	Ubx	A3C-H3K9me3	26.3021	26.2982	0.0573283
	C10	Ubx	A3C-H3K27me3	22.9231	22.7359	0.211755
	C11	Ubx	A3C-H3K27me3	22.5061	22.7359	0.211755
	C12	Ubx	A3C-H3K27me3	22.7783	22.7359	0.211755
	C13	Ubx	A3Pqt-Input	22.4797	22.586	0.0970416
	C14	Ubx	A3Pqt-Input	22.6085	22.586	0.0970416
	C15	Ubx	A3Pqt-Input	22.6698	22.586	0.0970416
	C16	Ubx	A3Pqt-H3K4me3	26.1019	26.1748	0.0635055
	C17	Ubx	A3Pqt-H3K4me3	26.2046	26.1748	0.0635055
	C18	Ubx	A3Pqt-H3K4me3	26.2179	26.1748	0.0635055
	C19	Ubx	A3Pqt-H3K9me3	26.7343	26.7913	0.0536846
	C20	Ubx	A3Pqt-H3K9me3	26.8409	26.7913	0.0536846
	C21	Ubx	A3Pqt-H3K9me3	26.7987	26.7913	0.0536846
	C22	Ubx	A3Pat-H3K27me3	22.262	22.1826	0.109303
	C23	Ubx	A3Pat-H3K27me3	22.2278	22.1826	0.109303
	C24	Ubx	A3Pat-H3K27me3	22.0579	22.1826	0.109303
	D01	Ubx	A4C-Input	25.5356	25.5465	0.0599139
	D02	Ubx	A4C-Input	25.6111	25.5465	0.0599139
	D03	Ubx	A4C-Input	25.4927	25.5465	0.0599139
	D04	Ubx	A4C-H3K4me3	26.769	26.7987	0.125796
	D05	Ubx	A4C-H3K4me3	26.9366	26.7987	0.125796
	D06	Ubx	A4C-H3K4me3	26.6904	26.7987	0.125796
	D07	Ubx	A4C-H3K9me3	27.0031	26.8059	0.184841
	D08	Ubx	A4C-H3K9me3	26.778	26.8059	0.184841
	D09	Ubx	A4C-H3K9me3	26.6366	26.8059	0.184841
	D10	Ubx	A4C-H3K27me3	24.3653	24.3987	0.198661
	D11	Ubx	A4C-H3K27me3	24.6119	24.3987	0.198661
	D12	Ubx	A4C-H3K27me3	24.2188	24.3987	0.198661
	E01	Ubx	P1C-Input	23.3241	23.4714	0.182943
	E02	Ubx	P1C-Input	23.6762	23.4714	0.182943
	E03	Ubx	P1C-Input	23.4139	23.4714	0.182943
	E04	Ubx	P1C-H3K4me3	28.7367	28.8411	0.111238
	E05	Ubx	P1C-H3K4me3	28.8286	28.8411	0.111238
	E06	Ubx	P1C-H3K4me3	28.9581	28.8411	0.111238
	E07	Ubx	P1C-H3K9me3	26.1852	26.2215	0.0993466
	E08	Ubx	P1C-H3K9me3	26.1454	26.2215	0.0993466
	E09	Ubx	P1C-H3K9me3	26.3339	26.2215	0.0993466
	E10	Ubx	P1C-3K27me3	24.2019	24.2192	0.0446518
	E11	Ubx	P1C-3K27me3	24.27	24.2192	0.0446518
	E12	Ubx	P1C-3K27me3	24.1859	24.2192	0.0446518
	E13	Ubx	P1Pqt-Input	23.4625	23.6575	0.22646
	E14	Ubx	P1Pqt-Input	23.9059	23.6575	0.22646
	E15	Ubx	P1Pqt-Input	23.6042	23.6575	0.22646
	E16	Ubx	P1Pqt-H3K4me3	25.8697	25.6178	0.256069
	E17	Ubx	P1Pqt-H3K4me3	25.3578	25.6178	0.256069
	E18	Ubx	P1Pqt-H3K4me3	25.6258	25.6178	0.256069
	E19	Ubx	P1Pqt-H3K9me3	26.1905	26.2598	0.0630458
	E20	Ubx	P1Pqt-H3K9me3	26.275	26.2598	0.0630458
	E21	Ubx	P1Pqt-H3K9me3	26.3139	26.2598	0.0630458
	E22	Ubx	P1Pqt-H3K27me3	22.6369	22.9161	0.243838
	E23	Ubx	P1Pqt-H3K27me3	23.0871	22.9161	0.243838
	E24	Ubx	P1Pqt-H3K27me3	23.0243	22.9161	0.243838
	F01	Ubx	P2C-input	24.975	24.9122	0.142584
	F02	Ubx	P2C-input	24.749	24.9122	0.142584
	F03	Ubx	P2C-input	25.0126	24.9122	0.142584
	F04	Ubx	P2C-H3K4me3	25.0927	25.0571	0.0567045
	F05	Ubx	P2C-H3K4me3	24.9917	25.0571	0.0567045
	F06	Ubx	P2C-H3K4me3	25.087	25.0571	0.0567045
	F07	Ubx	P2C-H3K9me3		0	0
	F08	Ubx	P2C-H3K9me3		0	0
	F09	Ubx	P2C-H3K9me3		0	0
	F10	Ubx	P2C-H3K27me3	23.4996	23.481	0.026073
	F11	Ubx	P2C-H3K27me3	23.4922	23.481	0.026073
	F12	Ubx	P2C-H3K27me3	23.4512	23.481	0.026073
	F13	Ubx	P2Pqt-Input	23.441	23.3282	0.0989451
	F14	Ubx	P2Pqt-Input	23.2562	23.3282	0.0989451
	F15	Ubx	P2Pqt-Input	23.2874	23.3282	0.0989451
	F16	Ubx	P2Pqt-H3K4me3	26.1431	26.0623	0.113827
	F17	Ubx	P2Pqt-H3K4me3	26.1117	26.0623	0.113827
	F18	Ubx	P2Pqt-H3K4me3	25.9321	26.0623	0.113827
	F19	Ubx	P2Pqt-H3K9me3	26.8494	26.6885	0.168702
	F20	Ubx	P2Pqt-H3K9me3	26.7032	26.6885	0.168702
	F21	Ubx	P2Pqt-H3K9me3	26.513	26.6885	0.168702
	F22	Ubx	P2Pqt-H3K27me3	22.3418	22.3744	0.0413067
	F23	Ubx	P2Pqt-H3K27me3	22.3605	22.3744	0.0413067
	F24	Ubx	P2Pqt-H3K27me3	22.4208	22.3744	0.0413067
	G01	Ubx	P3C-Input	22.8152	22.8108	0.0627836
	G02	Ubx	P3C-Input	22.8552	22.8108	0.0627836
	G03	Ubx	P3C-Input	22.7664	22.8108	0.0627836
	G04	Ubx	P3C-H3K4me3	25.0893	24.9997	0.121545
	G05	Ubx	P3C-H3K4me3	25.0484	24.9997	0.121545
	G06	Ubx	P3C-H3K4me3	24.8613	24.9997	0.121545
	G07	Ubx	P3C-3K9me3	25.5431	25.4887	0.0477934
	G08	Ubx	P3C-3K9me3	25.4698	25.4887	0.0477934
	G09	Ubx	P3C-3K9me3	25.4533	25.4887	0.0477934
	G10	Ubx	P3C-H3K27me3	21.365	21.4013	0.0374833
	G11	Ubx	P3C-H3K27me3	21.3991	21.4013	0.0374833
	G12	Ubx	P3C-H3K27me3	21.4398	21.4013	0.0374833
	G13	Ubx	P3Pqt-Input	24.1659	24.0544	0.0965306
	G14	Ubx	P3Pqt-Input	23.9995	24.0544	0.0965306
	G15	Ubx	P3Pqt-Input	23.9979	24.0544	0.0965306
	G16	Ubx	P3Pqt-H3K4me3	26.9314	26.8479	0.118119
	G17	Ubx	P3Pqt-H3K4me3	26.8314	26.8479	0.118119
	G18	Ubx	P3Pqt-H3K4me3	26.7644	26.8479	0.118119
	G19	Ubx	P3Pqt-H3K9me3	26.8116	26.8318	0.0285548
	G20	Ubx	P3Pqt-H3K9me3	26.852	26.8318	0.0285548
	G20	Ubx	P3Pqt-H3K9me3	26.832	26.8318	0.0285548
	G22	Ubx	P3Pqt-H3K27me3	23.9627	23.9935	0.198637
	G23	Ubx	P3Pqt-H3K27me3	24.2058	23.9935	0.198637
	G24	Ubx	P3Pqt-H3K27me3	23.8121	23.9935	0.198637
	H01	Ubx	P4C-Input	22.387	22.3624	0.0238154
	H02	Ubx	P4C-Input	22.3609	22.3624	0.0238154
	H03	Ubx	P4C-Input	22.3395	22.3624	0.0238154
	H04	Ubx	P4C-H3K4me3	25.4211	25.4301	0.0126768
	H05	Ubx	P4C-H3K4me3	25.4446	25.4301	0.0126768
	H06	Ubx	P4C-H3K4me3	25.4245	25.4301	0.0126768
	H07	Ubx	P4C-H3K9me3	26.2833	26.3643	0.0827467
	H08	Ubx	P4C-H3K9me3	26.4487	26.3643	0.0827467
	H09	Ubx	P4C-H3K9me3	26.3611	26.3643	0.0827467
	H10	Ubx	P4C-H3K27me3	21.5612	21.5071	0.105615
	H11	Ubx	P4C-H3K27me3	21.3854	21.5071	0.105615
	H12	Ubx	P4C-H3K27me3	21.5747	21.5071	0.105615

## Sheet: 18S #1
	Well	Target	Sample	Cq	Cq Mean	Cq Std. Dev		Sample legend
	A01	18S	A1C input	19.0789	19.0859	0.00989055		A = Absent
	A02	18S	A1C input	19.085	19.0859	0.00989055		P = Present
	A03	18S	A1C input	19.0929	19.0859	0.00989055		C= Control
	A04	18S	A1C-H3K4me3	24.8799	24.9918	0.154196		Pq = Paraquat
	A05	18S	A1C-H3K4me3	24.9277	24.9918	0.154196		1 - 2- 3- 4: Replica
	A06	18S	A1C-H3K4me3	25.1677	24.9918	0.154196
	A07	18S	A1C-H3K9me3	19.4783	19.1961	0.278898
	A08	18S	A1C-H3K9me3	19.1892	19.1961	0.278898
	A09	18S	A1C-H3K9me3	18.9206	19.1961	0.278898
	A10	18S	A1C-H3K27me3	19.319	19.1051	0.302441
	A11	18S	A1C-H3K27me3	19.1199	19.1051	0.302441
	A12	18S	A1C-H3K27me3	18.8912	19.1051	0.302441
	A13	18S	A1Pqt-input	18.0566	17.8641	0.176134
	A14	18S	A1Pqt-input	17.8247	17.8641	0.176134
	A15	18S	A1Pqt-input	17.711	17.8641	0.176134
	A16	18S	A1Pqt-H3K4me3	22.1363	22.1212	0.0680829
	A17	18S	A1Pqt-H3K4me3	22.1805	22.1212	0.0680829
	A18	18S	A1Pqt-H3K4me3	22.0469	22.1212	0.0680829
	A19	18S	A1Pqt-H3K9me3	18.9337	18.5491	0.37625
	A20	18S	A1Pqt-H3K9me3	18.1818	18.5491	0.37625
	A21	18S	A1Pqt-H3K9me3	18.532	18.5491	0.37625
	A22	18S	A1Pqt-H3K27me3	17.6861	17.683	0.109175
	A23	18S	A1Pqt-H3K27me3	17.6058	17.683	0.109175
	A24	18S	A1Pqt-H3K27me3	17.7601	17.683	0.109175
	B01	18S	A2C-Input	18.066	18.0563	0.226027
	B02	18S	A2C-Input	18.2162	18.0563	0.226027
	B03	18S	A2C-Input	17.8965	18.0563	0.226027
	B04	18S	A2C-H3K4me3	25.0275	24.918	0.141679
	B05	18S	A2C-H3K4me3	24.9685	24.918	0.141679
	B06	18S	A2C-H3K4me3	24.758	24.918	0.141679
	B07	18S	A2C-H3K9me3	18.3748	18.1493	0.195887
	B08	18S	A2C-H3K9me3	18.0221	18.1493	0.195887
	B09	18S	A2C-H3K9me3	18.0508	18.1493	0.195887
	B10	18S	A2C-H3K27me3	17.784	18.0127	0.2019
	B11	18S	A2C-H3K27me3	18.1662	18.0127	0.2019
	B12	18S	A2C-H3K27me3	18.0878	18.0127	0.2019
	B13	18S	A2Pqt-Input	19.4969	19.7115	0.185792
	B14	18S	A2Pqt-Input	19.8166	19.7115	0.185792
	B15	18S	A2Pqt-Input	19.8209	19.7115	0.185792
	B16	18S	A2Pqt-H3K4me3	23.1028	23.3211	0.194441
	B17	18S	A2Pqt-H3K4me3	23.4757	23.3211	0.194441
	B18	18S	A2Pqt-H3K4me3	23.3848	23.3211	0.194441
	B19	18S	A2Pqt-H3K9me3	19.3255	19.2392	0.121972
	B20	18S	A2Pqt-H3K9me3	19.153	19.2392	0.121972
	B21	18S	A2Pqt-H3K9me3	19.2535	19.2392	0.121972
	B22	18S	A2Pqt-H3K27me3	19.6146	19.6203	0.0695779
	B23	18S	A2Pqt-H3K27me3	19.6695	19.6203	0.0695779
	B24	18S	A2Pqt-H3K27me3	19.5711	19.6203	0.0695779
	C01	18S	A3C-Input	20.1655	20.1356	0.215289
	C02	18S	A3C-Input	20.2878	20.1356	0.215289
	C03	18S	A3C-Input	19.9834	20.1356	0.215289
	C04	18S	A3C-H3K4me3	24.0895	24.0834	0.599715
	C05	18S	A3C-H3K4me3	24.5074	24.0834	0.599715
	C06	18S	A3C-H3K4me3	23.6593	24.0834	0.599715
	C07	18S	A3C-H3K9me3	19.5345	19.4951	0.0556579
	C08	18S	A3C-H3K9me3	19.4558	19.4951	0.0556579
	C09	18S	A3C-H3K9me3	19.5093	19.4951	0.0556579
	C10	18S	A3C-H3K27me3	19.2459	19.0208	0.318437
	C11	18S	A3C-H3K27me3	18.7956	19.0208	0.318437
	C12	18S	A3C-H3K27me3	19.0231	19.0208	0.318437
	C13	18S	A3Pqt-Input	19.2103	18.9747	0.213487
	C14	18S	A3Pqt-Input	18.794	18.9747	0.213487
	C15	18S	A3Pqt-Input	18.9199	18.9747	0.213487
	C16	18S	A3Pqt-H3K4me3	23.154	23.1379	0.0227556
	C17	18S	A3Pqt-H3K4me3	23.1218	23.1379	0.0227556
	C18	18S	A3Pqt-H3K4me3	23.1489	23.1379	0.0227556
	C19	18S	A3Pqt-H3K9me3	18.8099	18.754	0.0790875
	C20	18S	A3Pqt-H3K9me3	18.6981	18.754	0.0790875
	C21	18S	A3Pqt-H3K9me3	18.7549	18.754	0.0790875
	C22	18S	A3Pat-H3K27me3	19.2359	19.2251	0.264514
	C23	18S	A3Pat-H3K27me3	19.038	19.2251	0.264514
	C24	18S	A3Pat-H3K27me3	19.4121	19.2251	0.264514
	E01	18S	P1C-Input	19.1482	18.846	0.427359
	E02	18S	P1C-Input	18.8497	18.846	0.427359
	E03	18S	P1C-Input	18.5438	18.846	0.427359
	E04	18S	P1C-H3K4me3	25.5286	25.5107	0.186783
	E05	18S	P1C-H3K4me3	25.3156	25.5107	0.186783
	E06	18S	P1C-H3K4me3	25.6879	25.5107	0.186783
	E07	18S	P1C-H3K9me3	18.8519	18.8518	0.279131
	E08	18S	P1C-H3K9me3	19.1309	18.8518	0.279131
	E09	18S	P1C-H3K9me3	18.5726	18.8518	0.279131
	E10	18S	P1C-3K27me3	20.0824	19.9382	0.423279
	E11	18S	P1C-3K27me3	20.2706	19.9382	0.423279
	E12	18S	P1C-3K27me3	19.4617	19.9382	0.423279
	E13	18S	P1Pqt-Input	19.5319	19.4873	0.063135
	E14	18S	P1Pqt-Input	19.4968	19.4873	0.063135
	E15	18S	P1Pqt-Input	19.4426	19.4873	0.063135
	E16	18S	P1Pqt-H3K4me3	23.2022	23.1925	0.0137935
	E17	18S	P1Pqt-H3K4me3	23.1933	23.1925	0.0137935
	E18	18S	P1Pqt-H3K4me3	23.1827	23.1925	0.0137935
	E19	18S	P1Pqt-H3K9me3	18.9636	19.0863	0.106318
	E20	18S	P1Pqt-H3K9me3	19.1466	19.0863	0.106318
	E21	18S	P1Pqt-H3K9me3	19.1488	19.0863	0.106318
	E22	18S	P1Pqt-H3K27me3	19.3191	19.3056	0.118737
	E23	18S	P1Pqt-H3K27me3	19.3895	19.3056	0.118737
	E24	18S	P1Pqt-H3K27me3	19.2216	19.3056	0.118737
	F01	18S	P2C-input	19.3873	19.2181	0.194358
	F02	18S	P2C-input	19.2613	19.2181	0.194358
	F03	18S	P2C-input	19.0058	19.2181	0.194358
	F04	18S	P2C-H3K4me3	21.7764	21.6482	0.112563
	F05	18S	P2C-H3K4me3	21.6027	21.6482	0.112563
	F06	18S	P2C-H3K4me3	21.5655	21.6482	0.112563
	F07	18S	P2C-H3K9me3	18.2108	18.2413	0.0302111
	F08	18S	P2C-H3K9me3	18.2419	18.2413	0.0302111
	F09	18S	P2C-H3K9me3	18.2712	18.2413	0.0302111
	F10	18S	P2C-H3K27me3	19.966	19.9107	0.0782497
	F11	18S	P2C-H3K27me3	19.9038	19.9107	0.0782497
	F12	18S	P2C-H3K27me3	19.8553	19.9107	0.0782497
	F13	18S	P2Pqt-Input	18.9507	18.9741	0.121703
	F14	18S	P2Pqt-Input	19.1058	18.9741	0.121703
	F15	18S	P2Pqt-Input	18.8658	18.9741	0.121703
	F16	18S	P2Pqt-H3K4me3	22.749	22.8159	0.0945497
	F17	18S	P2Pqt-H3K4me3	22.8827	22.8159	0.0945497
	F18	18S	P2Pqt-H3K4me3	22.8282	22.8159	0.0945497
	F19	18S	P2Pqt-H3K9me3	19.2534	19.0359	0.211675
	F20	18S	P2Pqt-H3K9me3	18.8305	19.0359	0.211675
	F21	18S	P2Pqt-H3K9me3	19.0239	19.0359	0.211675
	F22	18S	P2Pqt-H3K27me3	19.1856	19.1643	0.0300602
	F23	18S	P2Pqt-H3K27me3	19.1656	19.1643	0.0300602
	F24	18S	P2Pqt-H3K27me3	19.1431	19.1643	0.0300602
	G01	18S	P3C-Input	17.9317	17.9396	0.124704
	G02	18S	P3C-Input	18.0278	17.9396	0.124704
	G03	18S	P3C-Input	17.8515	17.9396	0.124704
	G04	18S	P3C-H3K4me3	21.6039	21.5988	0.120319
	G05	18S	P3C-H3K4me3	21.6839	21.5988	0.120319
	G06	18S	P3C-H3K4me3	21.5138	21.5988	0.120319
	G07	18S	P3C-3K9me3	17.7798	17.7169	0.258499
	G08	18S	P3C-3K9me3	17.9381	17.7169	0.258499
	G09	18S	P3C-3K9me3	17.4327	17.7169	0.258499
	G10	18S	P3C-H3K27me3	17.1091	17.1049	0.00585194
	G11	18S	P3C-H3K27me3	17.1044	17.1049	0.00585194
	G12	18S	P3C-H3K27me3	17.1008	17.1049	0.00585194
	G13	18S	P3Pqt-Input	20.0047	20.0399	0.152255
	G14	18S	P3Pqt-Input	20.2067	20.0399	0.152255
	G15	18S	P3Pqt-Input	19.9083	20.0399	0.152255
	G16	18S	P3Pqt-H3K4me3	22.6141	22.6531	0.0551986
	G17	18S	P3Pqt-H3K4me3	22.6541	22.6531	0.0551986
	G18	18S	P3Pqt-H3K4me3	22.6921	22.6531	0.0551986
	G19	18S	P3Pqt-H3K9me3	20.6941	20.6946	0.408549
	G20	18S	P3Pqt-H3K9me3	20.4057	20.6946	0.408549
	G21	18S	P3Pqt-H3K9me3	20.9835	20.6946	0.408549
	G22	18S	P3Pqt-H3K27me3	19.4585	19.4515	0.00875962
	G23	18S	P3Pqt-H3K27me3	19.4453	19.4515	0.00875962
	G24	18S	P3Pqt-H3K27me3	19.4577	19.4515	0.00875962

## Sheet: 18S #2
	Well	Target	Sample	Cq	Cq Mean	Cq Std. Dev		Sample legend
	A01	18S	A1C input	16.8924	16.9562	0.136825		A = Absent
	A02	18S	A1C input	16.8628	16.9562	0.136825		P = Present
	A03	18S	A1C input	17.1132	16.9562	0.136825		C= Control
	A04	18S	A1C-H3K4me3	22.6075	22.5657	0.0429405		Pq = Paraquat
	A05	18S	A1C-H3K4me3	22.5677	22.5657	0.0429405		1 - 2- 3- 4: Replica
	A06	18S	A1C-H3K4me3	22.5217	22.5657	0.0429405
	A07	18S	A1C-H3K9me3	17.43	17.4335	0.139033
	A08	18S	A1C-H3K9me3	17.5743	17.4335	0.139033
	A09	18S	A1C-H3K9me3	17.2963	17.4335	0.139033
	A10	18S	A1C-H3K27me3	17.3002	17.4692	0.189137
	A11	18S	A1C-H3K27me3	17.6735	17.4692	0.189137
	A12	18S	A1C-H3K27me3	17.4339	17.4692	0.189137
	A13	18S	A1Pqt-input	16.1973	16.2201	0.234155
	A14	18S	A1Pqt-input	16.4649	16.2201	0.234155
	A15	18S	A1Pqt-input	15.9982	16.2201	0.234155
	A16	18S	A1Pqt-H3K4me3	20.2628	20.3258	0.108812
	A17	18S	A1Pqt-H3K4me3	20.2632	20.3258	0.108812
	A18	18S	A1Pqt-H3K4me3	20.4515	20.3258	0.108812
	A19	18S	A1Pqt-H3K9me3	16.6868	17.0436	0.361403
	A20	18S	A1Pqt-H3K9me3	17.4095	17.0436	0.361403
	A21	18S	A1Pqt-H3K9me3	17.0345	17.0436	0.361403
	A22	18S	A1Pqt-H3K27me3	16.7226	16.6843	0.0542017
	A23	18S	A1Pqt-H3K27me3	16.686	16.6843	0.0542017
	A24	18S	A1Pqt-H3K27me3	16.646	16.6843	0.0542017
	B01	18S	A2C-Input	15.7553	15.9712	0.210071
	B02	18S	A2C-Input	16.1749	15.9712	0.210071
	B03	18S	A2C-Input	15.9835	15.9712	0.210071
	B04	18S	A2C-H3K4me3	22.4121	22.3769	0.063647
	B05	18S	A2C-H3K4me3	22.3034	22.3769	0.063647
	B06	18S	A2C-H3K4me3	22.4152	22.3769	0.063647
	B07	18S	A2C-H3K9me3	16.0596	15.9518	0.101495
	B08	18S	A2C-H3K9me3	15.9378	15.9518	0.101495
	B09	18S	A2C-H3K9me3	15.858	15.9518	0.101495
	B10	18S	A2C-H3K27me3	16.0789	16.2262	0.137835
	B11	18S	A2C-H3K27me3	16.3521	16.2262	0.137835
	B12	18S	A2C-H3K27me3	16.2476	16.2262	0.137835
	B13	18S	A2Pqt-Input	18.5834	18.6246	0.0551808
	B14	18S	A2Pqt-Input	18.6031	18.6246	0.0551808
	B15	18S	A2Pqt-Input	18.6873	18.6246	0.0551808
	B16	18S	A2Pqt-H3K4me3	20.8703	20.8456	0.0349123
	B17	18S	A2Pqt-H3K4me3	20.8509	20.8456	0.0349123
	B18	18S	A2Pqt-H3K4me3	20.8209	20.8456	0.0349123
	B19	18S	A2Pqt-H3K9me3	17.7307	17.6582	0.102476
	B20	18S	A2Pqt-H3K9me3	17.6658	17.6582	0.102476
	B21	18S	A2Pqt-H3K9me3	17.5858	17.6582	0.102476
	B22	18S	A2Pqt-H3K27me3	18.4892	18.6913	0.285841
	B23	18S	A2Pqt-H3K27me3	18.6934	18.6913	0.285841
	B24	18S	A2Pqt-H3K27me3	18.8934	18.6913	0.285841
	C01	18S	A3C-Input	16.5811	16.6274	0.146255
	C02	18S	A3C-Input	16.7912	16.6274	0.146255
	C03	18S	A3C-Input	16.51	16.6274	0.146255
	C04	18S	A3C-H3K4me3	20.8815	21.136	0.24093
	C05	18S	A3C-H3K4me3	21.1659	21.136	0.24093
	C06	18S	A3C-H3K4me3	21.3605	21.136	0.24093
	C07	18S	A3C-H3K9me3	17.2741	17.3012	0.0326571
	C08	18S	A3C-H3K9me3	17.3374	17.3012	0.0326571
	C09	18S	A3C-H3K9me3	17.2921	17.3012	0.0326571
	C10	18S	A3C-H3K27me3	17.0362	17.0271	0.0278639
	C11	18S	A3C-H3K27me3	17.0493	17.0271	0.0278639
	C12	18S	A3C-H3K27me3	16.9959	17.0271	0.0278639
	C13	18S	A3Pqt-Input	17.3428	17.1783	0.252048
	C14	18S	A3Pqt-Input	17.304	17.1783	0.252048
	C15	18S	A3Pqt-Input	16.8881	17.1783	0.252048
	C16	18S	A3Pqt-H3K4me3	20.5381	20.7832	0.226661
	C17	18S	A3Pqt-H3K4me3	20.8262	20.7832	0.226661
	C18	18S	A3Pqt-H3K4me3	20.9852	20.7832	0.226661
	C19	18S	A3Pqt-H3K9me3	17.1148	16.8614	0.220703
	C20	18S	A3Pqt-H3K9me3	16.7582	16.8614	0.220703
	C21	18S	A3Pqt-H3K9me3	16.7112	16.8614	0.220703
	C22	18S	A3Pat-H3K27me3	16.9402	16.9367	0.166751
	C23	18S	A3Pat-H3K27me3	17.1016	16.9367	0.166751
	C24	18S	A3Pat-H3K27me3	16.7682	16.9367	0.166751
	D01	18S	A4C-Input	18.5657	18.8576	0.25404
	D02	18S	A4C-Input	19.0291	18.8576	0.25404
	D03	18S	A4C-Input	18.9779	18.8576	0.25404
	D04	18S	A4C-H3K4me3	22.0805	22.0251	0.0507979
	D05	18S	A4C-H3K4me3	22.0142	22.0251	0.0507979
	D06	18S	A4C-H3K4me3	21.9807	22.0251	0.0507979
	D07	18S	A4C-H3K9me3	18.9826	18.808	0.21926
	D08	18S	A4C-H3K9me3	18.8794	18.808	0.21926
	D09	18S	A4C-H3K9me3	18.5619	18.808	0.21926
	D10	18S	A4C-H3K27me3	18.837	18.9516	0.100439
	D11	18S	A4C-H3K27me3	18.9935	18.9516	0.100439
	D12	18S	A4C-H3K27me3	19.0243	18.9516	0.100439
	E01	18S	P1C-Input	16.5315	16.3766	0.219122
	E02	18S	P1C-Input	16.3816	16.3766	0.219122
	E03	18S	P1C-Input	16.2216	16.3766	0.219122
	E04	18S	P1C-H3K4me3	23.5496	23.5491	0.000555262
	E05	18S	P1C-H3K4me3	23.5485	23.5491	0.000555262
	E06	18S	P1C-H3K4me3	23.549	23.5491	0.000555262
	E07	18S	P1C-H3K9me3	17.6191	17.4412	0.191004
	E08	18S	P1C-H3K9me3	17.4651	17.4412	0.191004
	E09	18S	P1C-H3K9me3	17.2393	17.4412	0.191004
	E10	18S	P1C-3K27me3	18.2339	18.178	0.115554
	E11	18S	P1C-3K27me3	18.255	18.178	0.115554
	E12	18S	P1C-3K27me3	18.0451	18.178	0.115554
	E13	18S	P1Pqt-Input	16.255	16.2406	0.063068
	E14	18S	P1Pqt-Input	16.1716	16.2406	0.063068
	E15	18S	P1Pqt-Input	16.2952	16.2406	0.063068
	E16	18S	P1Pqt-H3K4me3	20.6149	20.6907	0.0762905
	E17	18S	P1Pqt-H3K4me3	20.6898	20.6907	0.0762905
	E18	18S	P1Pqt-H3K4me3	20.7675	20.6907	0.0762905
	E19	18S	P1Pqt-H3K9me3	16.9626	16.8853	0.142919
	E20	18S	P1Pqt-H3K9me3	16.9729	16.8853	0.142919
	E21	18S	P1Pqt-H3K9me3	16.7204	16.8853	0.142919
	E22	18S	P1Pqt-H3K27me3	16.2895	16.4025	0.133787
	E23	18S	P1Pqt-H3K27me3	16.5502	16.4025	0.133787
	E24	18S	P1Pqt-H3K27me3	16.3677	16.4025	0.133787
	F01	18S	P2C-input	18.3127	18.2988	0.0733266
	F02	18S	P2C-input	18.2196	18.2988	0.0733266
	F03	18S	P2C-input	18.3643	18.2988	0.0733266
	F04	18S	P2C-H3K4me3	19.8693	19.7895	0.0770281
	F05	18S	P2C-H3K4me3	19.7836	19.7895	0.0770281
	F06	18S	P2C-H3K4me3	19.7156	19.7895	0.0770281
	F07	18S	P2C-H3K9me3	18.4893	18.4432	0.182352
	F08	18S	P2C-H3K9me3	18.598	18.4432	0.182352
	F09	18S	P2C-H3K9me3	18.2422	18.4432	0.182352
	F10	18S	P2C-H3K27me3	18.6647	18.5415	0.174217
	F11	18S	P2C-H3K27me3	18.5483	18.5415	0.174217
	F12	18S	P2C-H3K27me3	18.4183	18.5415	0.174217
	F13	18S	P2Pqt-Input	17.3584	17.3193	0.0553116
	F14	18S	P2Pqt-Input	17.3302	17.3193	0.0553116
	F15	18S	P2Pqt-Input	17.2802	17.3193	0.0553116
	F16	18S	P2Pqt-H3K4me3	21.3854	21.0677	0.277112
	F17	18S	P2Pqt-H3K4me3	20.9416	21.0677	0.277112
	F18	18S	P2Pqt-H3K4me3	20.8761	21.0677	0.277112
	F19	18S	P2Pqt-H3K9me3	17.3287	17.3153	0.103836
	F20	18S	P2Pqt-H3K9me3	17.3887	17.3153	0.103836
	F21	18S	P2Pqt-H3K9me3	17.2419	17.3153	0.103836
	F22	18S	P2Pqt-H3K27me3	18.0602	18.237	0.250005
	F23	18S	P2Pqt-H3K27me3	18.4137	18.237	0.250005
	F24	18S	P2Pqt-H3K27me3	18.2237	18.237	0.250005
	G01	18S	P3C-Input	16.6052	16.5928	0.279422
	G02	18S	P3C-Input	16.3952	16.5928	0.279422
	G03	18S	P3C-Input	16.7904	16.5928	0.279422
	G04	18S	P3C-H3K4me3	19.8778	19.9059	0.20589
	G05	18S	P3C-H3K4me3	19.7156	19.9059	0.20589
	G06	18S	P3C-H3K4me3	20.1245	19.9059	0.20589
	G07	18S	P3C-3K9me3	16.3559	16.4606	0.249634
	G08	18S	P3C-3K9me3	16.7455	16.4606	0.249634
	G09	18S	P3C-3K9me3	16.2803	16.4606	0.249634
	G10	18S	P3C-H3K27me3	17.2667	17.1647	0.201737
	G11	18S	P3C-H3K27me3	17.2951	17.1647	0.201737
	G12	18S	P3C-H3K27me3	16.9324	17.1647	0.201737
	G13	18S	P3Pqt-Input	18.8178	18.7743	0.06147
	G14	18S	P3Pqt-Input	18.7809	18.7743	0.06147
	G15	18S	P3Pqt-Input	18.7309	18.7743	0.06147
	G16	18S	P3Pqt-H3K4me3	21.3254	21.3151	0.126893
	G17	18S	P3Pqt-H3K4me3	21.2254	21.3151	0.126893
	G18	18S	P3Pqt-H3K4me3	21.4048	21.3151	0.126893
	G19	18S	P3Pqt-H3K9me3	18.4244	18.6159	0.209273
	G20	18S	P3Pqt-H3K9me3	18.5839	18.6159	0.209273
	G20	18S	P3Pqt-H3K9me3	18.8393	18.6159	0.209273
	G22	18S	P3Pqt-H3K27me3	18.4215	18.4617	0.192999
	G23	18S	P3Pqt-H3K27me3	18.292	18.4617	0.192999
	G24	18S	P3Pqt-H3K27me3	18.6717	18.4617	0.192999
	H01	18S	P4C-Input	16.2046	16.4693	0.374307
	H02	18S	P4C-Input	16.454	16.4693	0.374307
	H03	18S	P4C-Input	16.734	16.4693	0.374307
	H04	18S	P4C-H3K4me3	20.4956	20.4403	0.222987
	H05	18S	P4C-H3K4me3	20.6304	20.4403	0.222987
	H06	18S	P4C-H3K4me3	20.1948	20.4403	0.222987
	H07	18S	P4C-H3K9me3	16.662	16.7416	0.112576
	H08	18S	P4C-H3K9me3	16.7412	16.7416	0.112576
	H09	18S	P4C-H3K9me3	16.8212	16.7416	0.112576
	H10	18S	P4C-H3K27me3	16.9901	16.5574	0.448294
	H11	18S	P4C-H3K27me3	16.5871	16.5574	0.448294
	H12	18S	P4C-H3K27me3	16.095	16.5574	0.448294

## Sheet: RP49 #1
	Well	Target	Sample	Cq	Cq Mean	Cq Std. Dev		Sample legend
	A01	RP49	A1C input	24.9743	24.9733	0.107574		A = Absent
	A02	RP49	A1C input	24.8972	24.9733	0.107574		P = Present
	A03	RP49	A1C input	25.0493	24.9733	0.107574		C= Control
	A04	RP49	A1C-H3K4me3	25.1622	25.1693	0.0173582		Pq = Paraquat
	A05	RP49	A1C-H3K4me3	25.1567	25.1693	0.0173582		1 - 2- 3- 4: Replica
	A06	RP49	A1C-H3K4me3	25.1891	25.1693	0.0173582
	A07	RP49	A1C-H3K9me3	27.4937	27.2756	0.189522
	A08	RP49	A1C-H3K9me3	27.1826	27.2756	0.189522
	A09	RP49	A1C-H3K9me3	27.1506	27.2756	0.189522
	A10	RP49	A1C-H3K27me3	26.5112	26.6003	0.182332
	A11	RP49	A1C-H3K27me3	26.4797	26.6003	0.182332
	A12	RP49	A1C-H3K27me3	26.81	26.6003	0.182332
	A13	RP49	A1Pqt-input	22.7845	22.9307	0.131496
	A14	RP49	A1Pqt-input	22.9682	22.9307	0.131496
	A15	RP49	A1Pqt-input	23.0393	22.9307	0.131496
	A16	RP49	A1Pqt-H3K4me3	23.8945	23.9278	0.0294395
	A17	RP49	A1Pqt-H3K4me3	23.9501	23.9278	0.0294395
	A18	RP49	A1Pqt-H3K4me3	23.9389	23.9278	0.0294395
	A19	RP49	A1Pqt-H3K9me3	26.1427	25.8808	0.22725
	A20	RP49	A1Pqt-H3K9me3	25.7649	25.8808	0.22725
	A21	RP49	A1Pqt-H3K9me3	25.7349	25.8808	0.22725
	A22	RP49	A1Pqt-H3K27me3	25.2606	25.3121	0.0727776
	A23	RP49	A1Pqt-H3K27me3	25.3635	25.3121	0.0727776
	A24	RP49	A1Pqt-H3K27me3	25.3165	25.3121	0.0727776
	B01	RP49	A2C-Input	23.0248	23.0986	0.0907487
	B02	RP49	A2C-Input	23.0711	23.0986	0.0907487
	B03	RP49	A2C-Input	23.2	23.0986	0.0907487
	B04	RP49	A2C-H3K4me3	24.2158	24.1699	0.123195
	B05	RP49	A2C-H3K4me3	24.0304	24.1699	0.123195
	B06	RP49	A2C-H3K4me3	24.2636	24.1699	0.123195
	B07	RP49	A2C-H3K9me3	26.4581	26.4832	0.0251725
	B08	RP49	A2C-H3K9me3	26.4829	26.4832	0.0251725
	B09	RP49	A2C-H3K9me3	26.5085	26.4832	0.0251725
	B10	RP49	A2C-H3K27me3	26.3377	26.3259	0.208772
	B11	RP49	A2C-H3K27me3	26.1115	26.3259	0.208772
	B12	RP49	A2C-H3K27me3	26.5285	26.3259	0.208772
	B13	RP49	A2Pqt-Input	25.0742	24.9459	0.228521
	B14	RP49	A2Pqt-Input	25.0814	24.9459	0.228521
	B15	RP49	A2Pqt-Input	24.682	24.9459	0.228521
	B16	RP49	A2Pqt-H3K4me3	24.7879	24.9861	0.172395
	B17	RP49	A2Pqt-H3K4me3	25.1006	24.9861	0.172395
	B18	RP49	A2Pqt-H3K4me3	25.0699	24.9861	0.172395
	B19	RP49	A2Pqt-H3K9me3	27.1616	27.006	0.160037
	B20	RP49	A2Pqt-H3K9me3	27.0145	27.006	0.160037
	B21	RP49	A2Pqt-H3K9me3	26.8418	27.006	0.160037
	B22	RP49	A2Pqt-H3K27me3	26.207	26.2665	0.1226
	B23	RP49	A2Pqt-H3K27me3	26.4075	26.2665	0.1226
	B24	RP49	A2Pqt-H3K27me3	26.185	26.2665	0.1226
	C01	RP49	A3C-Input	24.022	24.0629	0.044036
	C02	RP49	A3C-Input	24.0572	24.0629	0.044036
	C03	RP49	A3C-Input	24.1095	24.0629	0.044036
	C04	RP49	A3C-H3K4me3	24.5819	24.4814	0.104453
	C05	RP49	A3C-H3K4me3	24.3734	24.4814	0.104453
	C06	RP49	A3C-H3K4me3	24.4891	24.4814	0.104453
	C07	RP49	A3C-H3K9me3	26.8141	26.8183	0.214415
	C08	RP49	A3C-H3K9me3	27.0348	26.8183	0.214415
	C09	RP49	A3C-H3K9me3	26.606	26.8183	0.214415
	C10	RP49	A3C-H3K27me3	26.4526	26.5696	0.13732
	C11	RP49	A3C-H3K27me3	26.7208	26.5696	0.13732
	C12	RP49	A3C-H3K27me3	26.5355	26.5696	0.13732
	C13	RP49	A3Pqt-Input	22.5882	22.5725	0.0842744
	C14	RP49	A3Pqt-Input	22.6478	22.5725	0.0842744
	C15	RP49	A3Pqt-Input	22.4815	22.5725	0.0842744
	C16	RP49	A3Pqt-H3K4me3	24.0814	24.2516	0.158998
	C17	RP49	A3Pqt-H3K4me3	24.3964	24.2516	0.158998
	C18	RP49	A3Pqt-H3K4me3	24.2769	24.2516	0.158998
	C19	RP49	A3Pqt-H3K9me3	27.0643	26.9908	0.099126
	C20	RP49	A3Pqt-H3K9me3	27.0302	26.9908	0.099126
	C21	RP49	A3Pqt-H3K9me3	26.8781	26.9908	0.099126
	C22	RP49	A3Pat-H3K27me3	25.7831	25.6879	0.0841645
	C23	RP49	A3Pat-H3K27me3	25.6233	25.6879	0.0841645
	C24	RP49	A3Pat-H3K27me3	25.6574	25.6879	0.0841645
	E01	RP49	P1C-Input	23.6125	23.7803	0.188693
	E02	RP49	P1C-Input	23.9846	23.7803	0.188693
	E03	RP49	P1C-Input	23.7439	23.7803	0.188693
	E04	RP49	P1C-H3K4me3	24.3599	24.2442	0.137595
	E05	RP49	P1C-H3K4me3	24.0921	24.2442	0.137595
	E06	RP49	P1C-H3K4me3	24.2806	24.2442	0.137595
	E07	RP49	P1C-H3K9me3	26.9462	26.9439	0.0125553
	E08	RP49	P1C-H3K9me3	26.9304	26.9439	0.0125553
	E09	RP49	P1C-H3K9me3	26.9552	26.9439	0.0125553
	E10	RP49	P1C-3K27me3	27.3797	27.3775	0.038809
	E11	RP49	P1C-3K27me3	27.4151	27.3775	0.038809
	E12	RP49	P1C-3K27me3	27.3376	27.3775	0.038809
	E13	RP49	P1Pqt-Input	23.7765	23.6349	0.172512
	E14	RP49	P1Pqt-Input	23.6854	23.6349	0.172512
	E15	RP49	P1Pqt-Input	23.4427	23.6349	0.172512
	E16	RP49	P1Pqt-H3K4me3	24.1235	24.0984	0.0355756
	E17	RP49	P1Pqt-H3K4me3	24.1013	24.0984	0.0355756
	E18	RP49	P1Pqt-H3K4me3	24.0732	24.0984	0.0355756
	E19	RP49	P1Pqt-H3K9me3	26.4353	26.4138	0.187866
	E20	RP49	P1Pqt-H3K9me3	26.5899	26.4138	0.187866
	E21	RP49	P1Pqt-H3K9me3	26.2161	26.4138	0.187866
	E22	RP49	P1Pqt-H3K27me3	26.4778	26.6291	0.147692
	E23	RP49	P1Pqt-H3K27me3	26.6368	26.6291	0.147692
	E24	RP49	P1Pqt-H3K27me3	26.7729	26.6291	0.147692
	F01	RP49	P2C-input	25.0437	25.0399	0.102447
	F02	RP49	P2C-input	25.1124	25.0399	0.102447
	F03	RP49	P2C-input	24.9675	25.0399	0.102447
	F04	RP49	P2C-H3K4me3	24.4111	24.5891	0.157725
	F05	RP49	P2C-H3K4me3	24.7115	24.5891	0.157725
	F06	RP49	P2C-H3K4me3	24.6446	24.5891	0.157725
	F07	RP49	P2C-H3K9me3	27.2428	27.1642	0.0961009
	F08	RP49	P2C-H3K9me3	27.1929	27.1642	0.0961009
	F09	RP49	P2C-H3K9me3	27.0571	27.1642	0.0961009
	F10	RP49	P2C-H3K27me3	27.016	26.9111	0.113178
	F11	RP49	P2C-H3K27me3	26.9263	26.9111	0.113178
	F12	RP49	P2C-H3K27me3	26.7911	26.9111	0.113178
	F13	RP49	P2Pqt-Input	23.1493	23.2136	0.115178
	F14	RP49	P2Pqt-Input	23.3466	23.2136	0.115178
	F15	RP49	P2Pqt-Input	23.1449	23.2136	0.115178
	F16	RP49	P2Pqt-H3K4me3	24.1198	24.1761	0.0796567
	F17	RP49	P2Pqt-H3K4me3	24.2325	24.1761	0.0796567
	F18	RP49	P2Pqt-H3K4me3	24.1898	24.1761	0.0796567
	F19	RP49	P2Pqt-H3K9me3	26.7733	26.9103	0.164204
	F20	RP49	P2Pqt-H3K9me3	26.8652	26.9103	0.164204
	F21	RP49	P2Pqt-H3K9me3	27.0923	26.9103	0.164204
	F22	RP49	P2Pqt-H3K27me3	26.9118	27.0286	0.165193
	F23	RP49	P2Pqt-H3K27me3	27.1454	27.0286	0.165193
	G24	RP49	P2Pqt-H3K27me3	27.03	27.0286	0.165193
	G01	RP49	P3C-Input	23.3998	23.3566	0.0514769
	G02	RP49	P3C-Input	23.3702	23.3566	0.0514769
	G03	RP49	P3C-Input	23.2996	23.3566	0.0514769
	G04	RP49	P3C-H3K4me3	23.3716	23.6012	0.215997
	G05	RP49	P3C-H3K4me3	23.6317	23.6012	0.215997
	G06	RP49	P3C-H3K4me3	23.8004	23.6012	0.215997
	G07	RP49	P3C-3K9me3	26.7319	26.6616	0.0994287
	G08	RP49	P3C-3K9me3	26.6595	26.6616	0.0994287
	G09	RP49	P3C-3K9me3	26.5913	26.6616	0.0994287
	G10	RP49	P3C-H3K27me3	25.8805	25.8674	0.0339335
	G11	RP49	P3C-H3K27me3	25.8928	25.8674	0.0339335
	G12	RP49	P3C-H3K27me3	25.8288	25.8674	0.0339335
	G13	RP49	P3Pqt-Input	25.098	25.0962	0.0280153
	G14	RP49	P3Pqt-Input	25.1232	25.0962	0.0280153
	G15	RP49	P3Pqt-Input	25.0673	25.0962	0.0280153
	G16	RP49	P3Pqt-H3K4me3	25.7909	25.6386	0.151523
	G17	RP49	P3Pqt-H3K4me3	25.4878	25.6386	0.151523
	G18	RP49	P3Pqt-H3K4me3	25.6372	25.6386	0.151523
	G19	RP49	P3Pqt-H3K9me3	27.4433	27.4283	0.0352354
	G20	RP49	P3Pqt-H3K9me3	27.4535	27.4283	0.0352354
	G21	RP49	P3Pqt-H3K9me3	27.388	27.4283	0.0352354
	G22	RP49	P3Pqt-H3K27me3	26.8247	27.0075	0.182269
	G23	RP49	P3Pqt-H3K27me3	27.0086	27.0075	0.182269
	G24	RP49	P3Pqt-H3K27me3	27.1892	27.0075	0.182269

## Sheet: RP49 #2
	Well	Gene	Sample	Cq	Cq Mean	Cq Std. Dev		Sample legend
	A01	RP49	A1C input	22.5294	22.5175	0.010337		A = Absent
	A02	RP49	A1C input	22.511	22.5175	0.010337		P = Present
	A03	RP49	A1C input	22.512	22.5175	0.010337		C= Control
	A04	RP49	A1C-H3K4me3	22.8334	22.8439	0.129903		Pq = Paraquat
	A05	RP49	A1C-H3K4me3	22.7196	22.8439	0.129903		1 - 2- 3- 4: Replica
	A06	RP49	A1C-H3K4me3	22.9788	22.8439	0.129903
	A07	RP49	A1C-H3K9me3	24.9442	24.9721	0.0449669
	A08	RP49	A1C-H3K9me3	25.024	24.9721	0.0449669
	A09	RP49	A1C-H3K9me3	24.9481	24.9721	0.0449669
	A10	RP49	A1C-H3K27me3	24.2557	24.3272	0.11331
	A11	RP49	A1C-H3K27me3	24.4578	24.3272	0.11331
	A12	RP49	A1C-H3K27me3	24.268	24.3272	0.11331
	A13	RP49	A1Pqt-input	19.798	19.7357	0.0593313
	A14	RP49	A1Pqt-input	19.6799	19.7357	0.0593313
	A15	RP49	A1Pqt-input	19.7291	19.7357	0.0593313
	A16	RP49	A1Pqt-H3K4me3	21.0354	20.9806	0.0847361
	A17	RP49	A1Pqt-H3K4me3	21.0234	20.9806	0.0847361
	A18	RP49	A1Pqt-H3K4me3	20.883	20.9806	0.0847361
	A19	RP49	A1Pqt-H3K9me3	23.7776	23.6199	0.141272
	A20	RP49	A1Pqt-H3K9me3	23.5049	23.6199	0.141272
	A21	RP49	A1Pqt-H3K9me3	23.5771	23.6199	0.141272
	A22	RP49	A1Pqt-H3K27me3	23.0909	23.0194	0.123336
	A23	RP49	A1Pqt-H3K27me3	23.0903	23.0194	0.123336
	A24	RP49	A1Pqt-H3K27me3	22.877	23.0194	0.123336
	B01	RP49	A2C-Input	20.872	20.9001	0.0333241
	B02	RP49	A2C-Input	20.9369	20.9001	0.0333241
	B03	RP49	A2C-Input	20.8913	20.9001	0.0333241
	B04	RP49	A2C-H3K4me3	21.9393	22.0278	0.0773437
	B05	RP49	A2C-H3K4me3	22.061	22.0278	0.0773437
	B06	RP49	A2C-H3K4me3	22.0829	22.0278	0.0773437
	B07	RP49	A2C-H3K9me3	24.1225	24.1946	0.0625185
	B08	RP49	A2C-H3K9me3	24.2345	24.1946	0.0625185
	B09	RP49	A2C-H3K9me3	24.2267	24.1946	0.0625185
	B10	RP49	A2C-H3K27me3	23.8494	23.9742	0.109469
	B11	RP49	A2C-H3K27me3	24.054	23.9742	0.109469
	B12	RP49	A2C-H3K27me3	24.0192	23.9742	0.109469
	B13	RP49	A2Pqt-Input	22.9018	22.9452	0.0482893
	B14	RP49	A2Pqt-Input	22.9365	22.9452	0.0482893
	B15	RP49	A2Pqt-Input	22.9972	22.9452	0.0482893
	B16	RP49	A2Pqt-H3K4me3	23.5618	23.646	0.0842624
	B17	RP49	A2Pqt-H3K4me3	23.6459	23.646	0.0842624
	B18	RP49	A2Pqt-H3K4me3	23.7303	23.646	0.0842624
	B19	RP49	A2Pqt-H3K9me3	24.8522	24.8534	0.104521
	B20	RP49	A2Pqt-H3K9me3	24.9585	24.8534	0.104521
	B21	RP49	A2Pqt-H3K9me3	24.7495	24.8534	0.104521
	B22	RP49	A2Pqt-H3K27me3	24.2256	24.241	0.140786
	B23	RP49	A2Pqt-H3K27me3	24.3889	24.241	0.140786
	B24	RP49	A2Pqt-H3K27me3	24.1086	24.241	0.140786
	C01	RP49	A3C-Input	21.8648	21.9097	0.0535706
	C02	RP49	A3C-Input	21.969	21.9097	0.0535706
	C03	RP49	A3C-Input	21.8952	21.9097	0.0535706
	C04	RP49	A3C-H3K4me3	22.1891	22.2237	0.0489487
	C05	RP49	A3C-H3K4me3	22.2797	22.2237	0.0489487
	C06	RP49	A3C-H3K4me3	22.2023	22.2237	0.0489487
	C07	RP49	A3C-H3K9me3	24.7492	24.6632	0.0789557
	C08	RP49	A3C-H3K9me3	24.6466	24.6632	0.0789557
	C09	RP49	A3C-H3K9me3	24.5939	24.6632	0.0789557
	C10	RP49	A3C-H3K27me3	24.4037	24.3459	0.0507264
	C11	RP49	A3C-H3K27me3	24.3247	24.3459	0.0507264
	C12	RP49	A3C-H3K27me3	24.3091	24.3459	0.0507264
	C13	RP49	A3Pqt-Input	20.3825	20.4099	0.0249505
	C14	RP49	A3Pqt-Input	20.4314	20.4099	0.0249505
	C15	RP49	A3Pqt-Input	20.4159	20.4099	0.0249505
	C16	RP49	A3Pqt-H3K4me3	21.1621	21.1959	0.0759833
	C17	RP49	A3Pqt-H3K4me3	21.1426	21.1959	0.0759833
	C18	RP49	A3Pqt-H3K4me3	21.2829	21.1959	0.0759833
	C19	RP49	A3Pqt-H3K9me3	24.9097	24.8	0.112942
	C20	RP49	A3Pqt-H3K9me3	24.8062	24.8	0.112942
	C21	RP49	A3Pqt-H3K9me3	24.6841	24.8	0.112942
	C22	RP49	A3Pat-H3K27me3	23.5973	23.5809	0.0265141
	C23	RP49	A3Pat-H3K27me3	23.5952	23.5809	0.0265141
	C24	RP49	A3Pat-H3K27me3	23.5504	23.5809	0.0265141
	D01	RP49	A4C-Input	24.2077	24.1973	0.0675193
	D02	RP49	A4C-Input	24.259	24.1973	0.0675193
	D03	RP49	A4C-Input	24.1251	24.1973	0.0675193
	D04	RP49	A4C-H3K4me3	23.9957	23.9858	0.0852194
	D05	RP49	A4C-H3K4me3	24.0656	23.9858	0.0852194
	D06	RP49	A4C-H3K4me3	23.896	23.9858	0.0852194
	D07	RP49	A4C-H3K9me3	25.4317	25.4407	0.0401792
	D08	RP49	A4C-H3K9me3	25.4846	25.4407	0.0401792
	D09	RP49	A4C-H3K9me3	25.4058	25.4407	0.0401792
	D10	RP49	A4C-H3K27me3	25.6324	25.6672	0.152812
	D11	RP49	A4C-H3K27me3	25.5348	25.6672	0.152812
	D12	RP49	A4C-H3K27me3	25.8344	25.6672	0.152812
	E01	RP49	P1C-Input	21.4881	21.4671	0.0253031
	E02	RP49	P1C-Input	21.4741	21.4671	0.0253031
	E03	RP49	P1C-Input	21.439	21.4671	0.0253031
	E04	RP49	P1C-H3K4me3	25.1007	25.1454	0.114208
	E05	RP49	P1C-H3K4me3	25.0604	25.1454	0.114208
	E06	RP49	P1C-H3K4me3	25.2752	25.1454	0.114208
	E07	RP49	P1C-H3K9me3	24.5507	24.5251	0.145331
	E08	RP49	P1C-H3K9me3	24.3686	24.5251	0.145331
	E09	RP49	P1C-H3K9me3	24.6559	24.5251	0.145331
	E10	RP49	P1C-3K27me3	24.9553	24.8115	0.133236
	E11	RP49	P1C-3K27me3	24.787	24.8115	0.133236
	E12	RP49	P1C-3K27me3	24.6923	24.8115	0.133236
	E13	RP49	P1Pqt-Input	21.0737	21.0517	0.046244
	E14	RP49	P1Pqt-Input	21.0828	21.0517	0.046244
	E15	RP49	P1Pqt-Input	20.9986	21.0517	0.046244
	E16	RP49	P1Pqt-H3K4me3	21.7356	21.657	0.070795
	E17	RP49	P1Pqt-H3K4me3	21.6373	21.657	0.070795
	E18	RP49	P1Pqt-H3K4me3	21.5982	21.657	0.070795
	E19	RP49	P1Pqt-H3K9me3	24.4792	24.4199	0.0830449
	E20	RP49	P1Pqt-H3K9me3	24.4556	24.4199	0.0830449
	E21	RP49	P1Pqt-H3K9me3	24.325	24.4199	0.0830449
	E22	RP49	P1Pqt-H3K27me3	24.4138	24.3808	0.036071
	E23	RP49	P1Pqt-H3K27me3	24.3865	24.3808	0.036071
	E24	RP49	P1Pqt-H3K27me3	24.3423	24.3808	0.036071
	F01	RP49	P2C-input	21.4863	21.4318	0.0475853
	F02	RP49	P2C-input	21.4103	21.4318	0.0475853
	F03	RP49	P2C-input	21.3987	21.4318	0.0475853
	F04	RP49	P2C-H3K4me3	22.0951	22.1417	0.0403942
	F05	RP49	P2C-H3K4me3	22.1654	22.1417	0.0403942
	F06	RP49	P2C-H3K4me3	22.1646	22.1417	0.0403942
	F07	RP49	P2C-H3K9me3	24.5507	24.5251	0.145331
	F08	RP49	P2C-H3K9me3	24.3686	24.5251	0.145331
	F09	RP49	P2C-H3K9me3	24.6559	24.5251	0.145331
	F10	RP49	P2C-H3K27me3	24.3013	24.2121	0.0775215
	F11	RP49	P2C-H3K27me3	24.1731	24.2121	0.0775215
	F12	RP49	P2C-H3K27me3	24.1618	24.2121	0.0775215
	F13	RP49	P2Pqt-Input	21.4338	21.3114	0.107379
	F14	RP49	P2Pqt-Input	21.2673	21.3114	0.107379
	F15	RP49	P2Pqt-Input	21.2331	21.3114	0.107379
	F16	RP49	P2Pqt-H3K4me3	21.3775	21.4485	0.10033
	F17	RP49	P2Pqt-H3K4me3	21.4047	21.4485	0.10033
	F18	RP49	P2Pqt-H3K4me3	21.5633	21.4485	0.10033
	F19	RP49	P2Pqt-H3K9me3	24.1506	24.1626	0.0399818
	F20	RP49	P2Pqt-H3K9me3	24.13	24.1626	0.0399818
	F21	RP49	P2Pqt-H3K9me3	24.2072	24.1626	0.0399818
	F22	RP49	P2Pqt-H3K27me3	24.358	24.2924	0.0749805
	F23	RP49	P2Pqt-H3K27me3	24.2107	24.2924	0.0749805
	F24	RP49	P2Pqt-H3K27me3	24.3085	24.2924	0.0749805
	G01	RP49	P3C-Input	20.7987	20.7631	0.0477448
	G02	RP49	P3C-Input	20.7819	20.7631	0.0477448
	G03	RP49	P3C-Input	20.7089	20.7631	0.0477448
	G04	RP49	P3C-H3K4me3	21.1323	21.1134	0.0434166
	G05	RP49	P3C-H3K4me3	21.1442	21.1134	0.0434166
	G06	RP49	P3C-H3K4me3	21.0638	21.1134	0.0434166
	G07	RP49	P3C-3K9me3	23.6731	23.7982	0.18536
	G08	RP49	P3C-3K9me3	24.0111	23.7982	0.18536
	G09	RP49	P3C-3K9me3	23.7103	23.7982	0.18536
	G10	RP49	P3C-H3K27me3	23.1798	23.2183	0.0336301
	G11	RP49	P3C-H3K27me3	23.2415	23.2183	0.0336301
	G12	RP49	P3C-H3K27me3	23.2337	23.2183	0.0336301
	G13	RP49	P3Pqt-Input	23.0389	22.9404	0.0879777
	G14	RP49	P3Pqt-Input	22.8697	22.9404	0.0879777
	G15	RP49	P3Pqt-Input	22.9125	22.9404	0.0879777
	G16	RP49	P3Pqt-H3K4me3	23.4274	23.449	0.125655
	G17	RP49	P3Pqt-H3K4me3	23.3355	23.449	0.125655
	G18	RP49	P3Pqt-H3K4me3	23.584	23.449	0.125655
	G19	RP49	P3Pqt-H3K9me3	25.1709	25.0982	0.0668293
	G20	RP49	P3Pqt-H3K9me3	25.0841	25.0982	0.0668293
	G20	RP49	P3Pqt-H3K9me3	25.0395	25.0982	0.0668293
	G22	RP49	P3Pqt-H3K27me3	24.6537	24.7583	0.0952584
	G23	RP49	P3Pqt-H3K27me3	24.84	24.7583	0.0952584
	G24	RP49	P3Pqt-H3K27me3	24.7811	24.7583	0.0952584
	H01	RP49	P4C-Input	21.5427	21.5196	0.0485046
	H02	RP49	P4C-Input	21.5523	21.5196	0.0485046
	H03	RP49	P4C-Input	21.4639	21.5196	0.0485046
	H04	RP49	P4C-H3K4me3	21.833	21.9129	0.0949829
	H05	RP49	P4C-H3K4me3	21.8877	21.9129	0.0949829
	H06	RP49	P4C-H3K4me3	22.0179	21.9129	0.0949829
	H07	RP49	P4C-H3K9me3	24.5183	24.5499	0.0286521
	H08	RP49	P4C-H3K9me3	24.5573	24.5499	0.0286521
	H09	RP49	P4C-H3K9me3	24.5742	24.5499	0.0286521
	H10	RP49	P4C-H3K27me3	23.5812	23.6202	0.0522338
	H11	RP49	P4C-H3K27me3	23.6795	23.6202	0.0522338
	H12	RP49	P4C-H3K27me3	23.5998	23.6202	0.0522338

## Sheet: Abs-BJ2-BJ3 #1
	Well	Target	Sample	Cq	Cq Mean	Cq Std. Dev		Sample legend
	A01	Absent Control	A1C input	24.8616	24.8614	0.451228		A = Absent
	A02	Absent Control	A1C input	25.1805	24.8614	0.451228		P = Present
	A03	Absent Control	A1C input	24.5423	24.8614	0.451228		C= Control
	A04	Absent Control	A1C-H3K4me3	32.0454	32.0033	0.431209		Pq = Paraquat
	A05	Absent Control	A1C-H3K4me3	31.5527	32.0033	0.431209		1 - 2- 3- 4: Replica
	A06	Absent Control	A1C-H3K4me3	32.412	32.0033	0.431209
	A07	Absent Control	A1C-H3K9me3	29.7871	30.0791	0.41305
	A08	Absent Control	A1C-H3K9me3	30.3712	30.0791	0.41305
	A09	Absent Control	A1C-H3K9me3	30.0912	30.0791	0.41305
	A10	Absent Control	A1C-H3K27me3	28.0872	27.8286	0.23697
	A11	Absent Control	A1C-H3K27me3	27.6219	27.8286	0.23697
	A12	Absent Control	A1C-H3K27me3	27.7767	27.8286	0.23697
	A13	Absent Paraquat	A1Pqt-input	22.803	23.0957	0.272501
	A14	Absent Paraquat	A1Pqt-input	23.1423	23.0957	0.272501
	A15	Absent Paraquat	A1Pqt-input	23.342	23.0957	0.272501
	A16	Absent Paraquat	A1Pqt-H3K4me3	30.296	30.2911	0.294979
	A17	Absent Paraquat	A1Pqt-H3K4me3	30.5836	30.2911	0.294979
	A18	Absent Paraquat	A1Pqt-H3K4me3	29.9937	30.2911	0.294979
	A19	Absent Paraquat	A1Pqt-H3K9me3	29.5311	29.5884	0.468938
	A20	Absent Paraquat	A1Pqt-H3K9me3	30.0833	29.5884	0.468938
	A21	Absent Paraquat	A1Pqt-H3K9me3	29.1507	29.5884	0.468938
	A22	Absent Paraquat	A1Pqt-H3K27me3	24.8961	24.6802	0.305421
	A23	Absent Paraquat	A1Pqt-H3K27me3	24.6642	24.6802	0.305421
	A24	Absent Paraquat	A1Pqt-H3K27me3	24.4642	24.6802	0.305421
	B01	Absent Control	A2C-Input	24.6059	24.4537	0.215262
	B02	Absent Control	A2C-Input	24.4459	24.4537	0.215262
	B03	Absent Control	A2C-Input	24.3014	24.4537	0.215262
	B04	Absent Control	A2C-H3K4me3	30.7204	30.7322	0.360969
	B05	Absent Control	A2C-H3K4me3	30.9874	30.7322	0.360969
	B06	Absent Control	A2C-H3K4me3	30.4769	30.7322	0.360969
	B07	Absent Control	A2C-H3K9me3	28.6091	28.6158	0.823329
	B08	Absent Control	A2C-H3K9me3	29.4424	28.6158	0.823329
	B09	Absent Control	A2C-H3K9me3	27.7958	28.6158	0.823329
	B10	Absent Control	A2C-H3K27me3	27.222	27.1493	0.102768
	B11	Absent Control	A2C-H3K27me3	27.0766	27.1493	0.102768
	B12	Absent Control	A2C-H3K27me3	27.1666	27.1493	0.102768
	B13	Absent Paraquat	A2Pqt-Input	26.6789	26.5911	0.169655
	B14	Absent Paraquat	A2Pqt-Input	26.3955	26.5911	0.169655
	B15	Absent Paraquat	A2Pqt-Input	26.6988	26.5911	0.169655
	B16	Absent Paraquat	A2Pqt-H3K4me3	31.4569	31.4799	0.0212205
	B17	Absent Paraquat	A2Pqt-H3K4me3	31.4986	31.4799	0.0212205
	B18	Absent Paraquat	A2Pqt-H3K4me3	31.4843	31.4799	0.0212205
	B19	Absent Paraquat	A2Pqt-H3K9me3	30.2549	30.1199	0.535526
	B20	Absent Paraquat	A2Pqt-H3K9me3	30.575	30.1199	0.535526
	B21	Absent Paraquat	A2Pqt-H3K9me3	29.5298	30.1199	0.535526
	B22	Absent Paraquat	A2Pqt-H3K27me3	28.089	28.0484	0.0840303
	B23	Absent Paraquat	A2Pqt-H3K27me3	27.989	28.0484	0.0840303
	B24	Absent Paraquat	A2Pqt-H3K27me3	28.1078	28.0484	0.0840303
	C01	Absent Control	A3C-Input	24.6749	24.6676	0.413874
	C02	Absent Control	A3C-Input	24.3749	24.6676	0.413874
	C03	Absent Control	A3C-Input	24.9602	24.6676	0.413874
	C04	Absent Control	A3C-H3K4me3	30.4477	30.5565	0.113634
	C05	Absent Control	A3C-H3K4me3	30.5474	30.5565	0.113634
	C06	Absent Control	A3C-H3K4me3	30.6744	30.5565	0.113634
	C07	Absent Control	A3C-H3K9me3	29.403	29.4951	0.196332
	C08	Absent Control	A3C-H3K9me3	29.7205	29.4951	0.196332
	C09	Absent Control	A3C-H3K9me3	29.3617	29.4951	0.196332
	C10	Absent Control	A3C-H3K27me3	26.4622	26.7223	0.338462
	C11	Absent Control	A3C-H3K27me3	26.5998	26.7223	0.338462
	C12	Absent Control	A3C-H3K27me3	27.105	26.7223	0.338462
	C13	Absent Paraquat	A3Pqt-Input	24.2959	24.4878	0.271435
	C14	Absent Paraquat	A3Pqt-Input	24.4959	24.4878	0.271435
	C15	Absent Paraquat	A3Pqt-Input	24.6798	24.4878	0.271435
	C16	Absent Paraquat	A3Pqt-H3K4me3	31.14	31.1344	0.500433
	C17	Absent Paraquat	A3Pqt-H3K4me3	30.6312	31.1344	0.500433
	C18	Absent Paraquat	A3Pqt-H3K4me3	31.632	31.1344	0.500433
	C19	Absent Paraquat	A3Pqt-H3K9me3	29.3089	29.6832	0.353351
	C20	Absent Paraquat	A3Pqt-H3K9me3	30.011	29.6832	0.353351
	C21	Absent Paraquat	A3Pqt-H3K9me3	29.7296	29.6832	0.353351
	C22	Absent Paraquat	A3Pqt-H3K27me3	26.8085	26.9458	0.576577
	C23	Absent Paraquat	A3Pqt-H3K27me3	26.4502	26.9458	0.576577
	C24	Absent Paraquat	A3Pqt-H3K27me3	27.5786	26.9458	0.576577
	E01	BJ2 Control	P1C-Input	26.047	26.2453	0.326277
	E02	BJ2 Control	P1C-Input	26.0669	26.2453	0.326277
	E03	BJ2 Control	P1C-Input	26.6218	26.2453	0.326277
	E04	BJ2 Control	P1C-H3K4me3	31.2186	31.0506	0.54936
	E05	BJ2 Control	P1C-H3K4me3	30.4368	31.0506	0.54936
	E06	BJ2 Control	P1C-H3K4me3	31.4963	31.0506	0.54936
	E07	BJ2 Control	P1C-H3K9me3	26.2738	26.0078	0.300957
	E08	BJ2 Control	P1C-H3K9me3	26.0684	26.0078	0.300957
	E09	BJ2 Control	P1C-H3K9me3	25.6811	26.0078	0.300957
	E10	BJ2 Control	P1C-3K27me3	27.0733	27.1011	0.0393384
	E11	BJ2 Control	P1C-3K27me3	27.1289	27.1011	0.0393384
	E12	BJ2 Control	P1C-3K27me3	27.1089	27.1011	0.0393384
	E13	BJ2 Paraquat	P1Pqt-Input	25.5911	25.668	0.349764
	E14	BJ2 Paraquat	P1Pqt-Input	26.0498	25.668	0.349764
	E15	BJ2 Paraquat	P1Pqt-Input	25.363	25.668	0.349764
	E16	BJ2 Paraquat	P1Pqt-H3K4me3	27.6945	27.7933	0.260338
	E17	BJ2 Paraquat	P1Pqt-H3K4me3	27.5969	27.7933	0.260338
	E18	BJ2 Paraquat	P1Pqt-H3K4me3	28.0886	27.7933	0.260338
	E19	BJ2 Paraquat	P1Pqt-H3K9me3	27.0135	27.0533	0.0419661
	E20	BJ2 Paraquat	P1Pqt-H3K9me3	27.0491	27.0533	0.0419661
	E21	BJ2 Paraquat	P1Pqt-H3K9me3	27.0972	27.0533	0.0419661
	E22	BJ2 Paraquat	P1Pqt-H3K27me3	26.1912	26.0926	0.00206769
	E23	BJ2 Paraquat	P1Pqt-H3K27me3	26.0941	26.0926	0.00206769
	E24	BJ2 Paraquat	P1Pqt-H3K27me3	25.9941	26.0926	0.00206769
	F01	BJ2 Control	P2C-input	25.5663	25.853	0.405454
	F02	BJ2 Control	P2C-input	26.1397	25.853	0.405454
	F03	BJ2 Control	P2C-input	25.8495	25.853	0.405454
	F04	BJ2 Control	P2C-H3K4me3	27.0218	27.0619	0.0358649
	F05	BJ2 Control	P2C-H3K4me3	27.0733	27.0619	0.0358649
	F06	BJ2 Control	P2C-H3K4me3	27.0908	27.0619	0.0358649
	F07	BJ2 Control	P2C-H3K9me3	26.1752	26.0244	0.213184
	F08	BJ2 Control	P2C-H3K9me3	26.0309	26.0244	0.213184
	F09	BJ2 Control	P2C-H3K9me3	25.8737	26.0244	0.213184
	F10	BJ2 Control	P2C-H3K27me3	24.9716	25.0285	0.247149
	F11	BJ2 Control	P2C-H3K27me3	25.2991	25.0285	0.247149
	F12	BJ2 Control	P2C-H3K27me3	24.8147	25.0285	0.247149
	F13	BJ2 Paraquat	P2Pqt-Input	24.8583	24.8359	0.235234
	F14	BJ2 Paraquat	P2Pqt-Input	25.0592	24.8359	0.235234
	F15	BJ2 Paraquat	P2Pqt-Input	24.5903	24.8359	0.235234
	F16	BJ2 Paraquat	P2Pqt-H3K4me3	28.7493	28.7067	0.150544
	F17	BJ2 Paraquat	P2Pqt-H3K4me3	28.5395	28.7067	0.150544
	F18	BJ2 Paraquat	P2Pqt-H3K4me3	28.8314	28.7067	0.150544
	F19	BJ2 Paraquat	P2Pqt-H3K9me3	27.4973	26.7767	0.747019
	F20	BJ2 Paraquat	P2Pqt-H3K9me3	26.0058	26.7767	0.747019
	F21	BJ2 Paraquat	P2Pqt-H3K9me3	26.8269	26.7767	0.747019
	F22	BJ2 Paraquat	P2Pqt-H3K27me3	25.6637	25.3686	0.41725
	F23	BJ2 Paraquat	P2Pqt-H3K27me3	25.3635	25.3686	0.41725
	F24	BJ2 Paraquat	P2Pqt-H3K27me3	25.0736	25.3686	0.41725
	G01	BJ2 Control	P3C-Input	25.46	24.9883	0.586666
	G02	BJ2 Control	P3C-Input	24.3313	24.9883	0.586666
	G03	BJ2 Control	P3C-Input	25.1735	24.9883	0.586666
	G04	BJ2 Control	P3C-H3K4me3	27.2271	27.5428	0.304096
	G05	BJ2 Control	P3C-H3K4me3	27.5677	27.5428	0.304096
	G06	BJ2 Control	P3C-H3K4me3	27.8337	27.5428	0.304096
	G07	BJ2 Control	P3C-3K9me3	25.8957	25.7557	0.418709
	G08	BJ2 Control	P3C-3K9me3	26.0865	25.7557	0.418709
	G09	BJ2 Control	P3C-3K9me3	25.285	25.7557	0.418709
	G10	BJ2 Control	P3C-H3K27me3	24.4772	24.1601	0.3841
	G11	BJ2 Control	P3C-H3K27me3	23.733	24.1601	0.3841
	G12	BJ2 Control	P3C-H3K27me3	24.27	24.1601	0.3841
	G13	BJ2 Paraquat	P3Pqt-Input	24.6434	24.9403	0.461739
	G14	BJ2 Paraquat	P3Pqt-Input	24.7052	24.9403	0.461739
	G15	BJ2 Paraquat	P3Pqt-Input	25.4723	24.9403	0.461739
	G16	BJ2 Paraquat	P3Pqt-H3K4me3	28.5292	28.4155	0.318698
	G17	BJ2 Paraquat	P3Pqt-H3K4me3	28.0556	28.4155	0.318698
	G18	BJ2 Paraquat	P3Pqt-H3K4me3	28.6618	28.4155	0.318698
	G19	BJ2 Paraquat	P3Pqt-H3K9me3	27.7415	27.3116	0.373313
	G20	BJ2 Paraquat	P3Pqt-H3K9me3	27.069	27.3116	0.373313
	G21	BJ2 Paraquat	P3Pqt-H3K9me3	27.1242	27.3116	0.373313
	G22	BJ2 Paraquat	P3Pqt-H3K27me3	25.2687	25.505	0.573104
	G23	BJ2 Paraquat	P3Pqt-H3K27me3	25.0878	25.505	0.573104
	G24	BJ2 Paraquat	P3Pqt-H3K27me3	26.1585	25.505	0.573104
	I01	BJ3 Control	P1C-Input	24.5862	24.8917	0.278259
	I02	BJ3 Control	P1C-Input	25.1307	24.8917	0.278259
	I03	BJ3 Control	P1C-Input	24.9581	24.8917	0.278259
	I04	BJ3 Control	P1C-H3K4me3	30.8028	31.2241	0.409169
	I05	BJ3 Control	P1C-H3K4me3	31.2495	31.2241	0.409169
	I06	BJ3 Control	P1C-H3K4me3	31.6199	31.2241	0.409169
	I07	BJ3 Control	P1C-H3K9me3	26.7833	27.0807	0.46819
	I08	BJ3 Control	P1C-H3K9me3	27.6203	27.0807	0.46819
	I09	BJ3 Control	P1C-H3K9me3	26.8384	27.0807	0.46819
	I10	BJ3 Control	P1C-3K27me3	25.4605	25.4265	0.093888
	I11	BJ3 Control	P1C-3K27me3	25.4986	25.4265	0.093888
	I12	BJ3 Control	P1C-3K27me3	25.3203	25.4265	0.093888
	I13	BJ3 Paraquat	P1Pqt-Input	23.6644	24.3922	0.641087
	I14	BJ3 Paraquat	P1Pqt-Input	24.8733	24.3922	0.641087
	I15	BJ3 Paraquat	P1Pqt-Input	24.639	24.3922	0.641087
	I16	BJ3 Paraquat	P1Pqt-H3K4me3	28.1281	28.4479	0.280628
	I17	BJ3 Paraquat	P1Pqt-H3K4me3	28.6532	28.4479	0.280628
	I18	BJ3 Paraquat	P1Pqt-H3K4me3	28.5623	28.4479	0.280628
	I19	BJ3 Paraquat	P1Pqt-H3K9me3	27.7802	27.5353	0.286203
	I20	BJ3 Paraquat	P1Pqt-H3K9me3	27.6049	27.5353	0.286203
	I21	BJ3 Paraquat	P1Pqt-H3K9me3	27.2207	27.5353	0.286203
	I22	BJ3 Paraquat	P1Pqt-H3K27me3	25.3604	24.6512	0.615163
	I23	BJ3 Paraquat	P1Pqt-H3K27me3	24.2619	24.6512	0.615163
	I24	BJ3 Paraquat	P1Pqt-H3K27me3	24.3313	24.6512	0.615163
	J01	BJ3 Control	P2C-input	25.4982	25.4064	0.129853
	J02	BJ3 Control	P2C-input	25.3146	25.4064	0.129853
	J03	BJ3 Control	P2C-input	25.4095	25.4064	0.129853
	J04	BJ3 Control	P2C-H3K4me3	26.1401	26.3613	0.357712
	J05	BJ3 Control	P2C-H3K4me3	26.1698	26.3613	0.357712
	J06	BJ3 Control	P2C-H3K4me3	26.774	26.3613	0.357712
	J07	BJ3 Control	P2C-H3K9me3	27.1235	26.5423	0.505879
	J08	BJ3 Control	P2C-H3K9me3	26.3017	26.5423	0.505879
	J09	BJ3 Control	P2C-H3K9me3	26.2015	26.5423	0.505879
	J10	BJ3 Control	P2C-H3K27me3	25.2683	24.8595	0.618994
	J11	BJ3 Control	P2C-H3K27me3	25.1628	24.8595	0.618994
	J12	BJ3 Control	P2C-H3K27me3	24.1473	24.8595	0.618994
	J13	BJ3 Paraquat	P2Pqt-Input	24.3903	23.8707	0.621485
	J14	BJ3 Paraquat	P2Pqt-Input	24.0396	23.8707	0.621485
	J15	BJ3 Paraquat	P2Pqt-Input	23.1823	23.8707	0.621485
	J16	BJ3 Paraquat	P2Pqt-H3K4me3	28.6697	28.6167	0.648629
	J17	BJ3 Paraquat	P2Pqt-H3K4me3	29.2373	28.6167	0.648629
	J18	BJ3 Paraquat	P2Pqt-H3K4me3	27.9433	28.6167	0.648629
	J19	BJ3 Paraquat	P2Pqt-H3K9me3	27.6136	27.3532	0.368252
	J20	BJ3 Paraquat	P2Pqt-H3K9me3	27.361	27.3532	0.368252
	J21	BJ3 Paraquat	P2Pqt-H3K9me3	27.0928	27.3532	0.368252
	J22	BJ3 Paraquat	P2Pqt-H3K27me3	23.3506	23.4107	0.310011
	J23	BJ3 Paraquat	P2Pqt-H3K27me3	23.7464	23.4107	0.310011
	J24	BJ3 Paraquat	P2Pqt-H3K27me3	23.1352	23.4107	0.310011
	K01	BJ3 Control	P3C-Input	23.7791	23.7096	0.152741
	K02	BJ3 Control	P3C-Input	23.8152	23.7096	0.152741
	K03	BJ3 Control	P3C-Input	23.5344	23.7096	0.152741
	K04	BJ3 Control	P3C-H3K4me3	27.2932	27.2238	0.122902
	K05	BJ3 Control	P3C-H3K4me3	27.2962	27.2238	0.122902
	K06	BJ3 Control	P3C-H3K4me3	27.0819	27.2238	0.122902
	K07	BJ3 Control	P3C-3K9me3	26.4007	26.8303	0.374258
	K08	BJ3 Control	P3C-3K9me3	27.0853	26.8303	0.374258
	K09	BJ3 Control	P3C-3K9me3	27.005	26.8303	0.374258
	K10	BJ3 Control	P3C-H3K27me3	23.7081	23.5377	0.15064
	K11	BJ3 Control	P3C-H3K27me3	23.4826	23.5377	0.15064
	K12	BJ3 Control	P3C-H3K27me3	23.4223	23.5377	0.15064
	K13	BJ3 Paraquat	P3Pqt-Input	25.6917	25.6663	0.162111
	K14	BJ3 Paraquat	P3Pqt-Input	25.4929	25.6663	0.162111
	K15	BJ3 Paraquat	P3Pqt-Input	25.8142	25.6663	0.162111
	K16	BJ3 Paraquat	P3Pqt-H3K4me3	28.5319	28.5802	0.0598671
	K17	BJ3 Paraquat	P3Pqt-H3K4me3	28.6472	28.5802	0.0598671
	K18	BJ3 Paraquat	P3Pqt-H3K4me3	28.5614	28.5802	0.0598671
	K19	BJ3 Paraquat	P3Pqt-H3K9me3	28.2734	28.2271	0.0528519
	K20	BJ3 Paraquat	P3Pqt-H3K9me3	28.1695	28.2271	0.0528519
	K21	BJ3 Paraquat	P3Pqt-H3K9me3	28.2384	28.2271	0.0528519
	K22	BJ3 Paraquat	P3Pqt-H3K27me3	25.4314	25.2007	0.222704
	K23	BJ3 Paraquat	P3Pqt-H3K27me3	25.1836	25.2007	0.222704
	K24	BJ3 Paraquat	P3Pqt-H3K27me3	24.987	25.2007	0.222704

## Sheet: Abs-BJ2-BJ3 #2
	Well	Target	Sample	Cq	Cq Mean	Cq Std. Dev		Sample legend
	A01	Absent Control	A1C input	27.2871	27.2867	0.14154		A = Absent
	A02	Absent Control	A1C input	27.1867	27.2867	0.14154		P = Present
	A03	Absent Control	A1C input	27.3868	27.2867	0.14154		C= Control
	A04	Absent Control	A1C-H3K4me3	32.6217	32.7357	0.0990276		Pq = Paraquat
	A05	Absent Control	A1C-H3K4me3	32.7847	32.7357	0.0990276		1 - 2- 3- 4: Replica
	A06	Absent Control	A1C-H3K4me3	32.8006	32.7357	0.0990276
	A07	Absent Control	A1C-H3K9me3	30.6908	30.8679	0.167147
	A08	Absent Control	A1C-H3K9me3	30.89	30.8679	0.167147
	A09	Absent Control	A1C-H3K9me3	31.0229	30.8679	0.167147
	A10	Absent Control	A1C-H3K27me3	28.1776	28.3459	0.248458
	A11	Absent Control	A1C-H3K27me3	28.2287	28.3459	0.248458
	A12	Absent Control	A1C-H3K27me3	28.6312	28.3459	0.248458
	B01	Absent Control	A2C-Input	24.9352	25.1581	0.212371
	B02	Absent Control	A2C-Input	25.181	25.1581	0.212371
	B03	Absent Control	A2C-Input	25.3581	25.1581	0.212371
	B04	Absent Control	A2C-H3K4me3	34.0106	34.1081	0.0865615
	B05	Absent Control	A2C-H3K4me3	34.1378	34.1081	0.0865615
	B06	Absent Control	A2C-H3K4me3	34.1759	34.1081	0.0865615
	B07	Absent Control	A2C-H3K9me3	29.3596	29.4419	0.119485
	B08	Absent Control	A2C-H3K9me3	29.3871	29.4419	0.119485
	B09	Absent Control	A2C-H3K9me3	29.5789	29.4419	0.119485
	B10	Absent Control	A2C-H3K27me3	27.6138	27.7453	0.145331
	B11	Absent Control	A2C-H3K27me3	27.7208	27.7453	0.145331
	B12	Absent Control	A2C-H3K27me3	27.9014	27.7453	0.145331
	C01	Absent Control	A3C-Input	25.7304	26.0852	0.335766
	C02	Absent Control	A3C-Input	26.1273	26.0852	0.335766
	C03	Absent Control	A3C-Input	26.398	26.0852	0.335766
	C04	Absent Control	A3C-H3K4me3	30.7377	30.9584	0.270593
	C05	Absent Control	A3C-H3K4me3	30.8772	30.9584	0.270593
	C06	Absent Control	A3C-H3K4me3	31.2603	30.9584	0.270593
	C07	Absent Control	A3C-H3K9me3	30.3777	30.5329	0.135417
	C08	Absent Control	A3C-H3K9me3	30.5945	30.5329	0.135417
	C09	Absent Control	A3C-H3K9me3	30.6266	30.5329	0.135417
	C10	Absent Control	A3C-H3K27me3	28.1647	28.1852	0.0193256
	C11	Absent Control	A3C-H3K27me3	28.1878	28.1852	0.0193256
	C12	Absent Control	A3C-H3K27me3	28.203	28.1852	0.0193256
	D01	Absent Control	A4C-Input	27.6353	27.8373	0.220075
	D02	Absent Control	A4C-Input	27.805	27.8373	0.220075
	D03	Absent Control	A4C-Input	28.0718	27.8373	0.220075
	D04	Absent Control	A4C-H3K4me3	32.5797	32.693	0.108575
	D05	Absent Control	A4C-H3K4me3	32.7032	32.693	0.108575
	D06	Absent Control	A4C-H3K4me3	32.7961	32.693	0.108575
	D07	Absent Control	A4C-H3K9me3	32.1008	32.1039	0.175142
	D08	Absent Control	A4C-H3K9me3	31.9801	32.1039	0.175142
	D09	Absent Control	A4C-H3K9me3	32.2278	32.1039	0.175142
	D10	Absent Control	A4C-H3K27me3	28.9545	29.2574	0.262802
	D11	Absent Control	A4C-H3K27me3	29.3928	29.2574	0.262802
	D12	Absent Control	A4C-H3K27me3	29.4249	29.2574	0.262802
	A13	Absent Paraquat	A1Pqt-input	24.4373	24.4756	0.0369072
	A14	Absent Paraquat	A1Pqt-input	24.4786	24.4756	0.0369072
	A15	Absent Paraquat	A1Pqt-input	24.511	24.4756	0.0369072
	A16	Absent Paraquat	A1Pqt-H3K4me3	30.9716	31.0708	0.0878556
	A17	Absent Paraquat	A1Pqt-H3K4me3	31.102	31.0708	0.0878556
	A18	Absent Paraquat	A1Pqt-H3K4me3	31.1388	31.0708	0.0878556
	A19	Absent Paraquat	A1Pqt-H3K9me3	29.1134	29.1072	0.0760668
	A20	Absent Paraquat	A1Pqt-H3K9me3	29.0593	29.1072	0.0760668
	A21	Absent Paraquat	A1Pqt-H3K9me3	29.1609	29.1072	0.0760668
	A22	Absent Paraquat	A1Pqt-H3K27me3	27.1097	27.167	0.0809689
	A23	Absent Paraquat	A1Pqt-H3K27me3	27.1728	27.167	0.0809689
	A24	Absent Paraquat	A1Pqt-H3K27me3	27.2242	27.167	0.0809689
	B13	Absent Paraquat	A2Pqt-Input	26.5699	26.6496	0.0835197
	B14	Absent Paraquat	A2Pqt-Input	26.6425	26.6496	0.0835197
	B15	Absent Paraquat	A2Pqt-Input	26.7365	26.6496	0.0835197
	B16	Absent Paraquat	A2Pqt-H3K4me3	31.9771	32.2047	0.198394
	B17	Absent Paraquat	A2Pqt-H3K4me3	32.2958	32.2047	0.198394
	B18	Absent Paraquat	A2Pqt-H3K4me3	32.3412	32.2047	0.198394
	B19	Absent Paraquat	A2Pqt-H3K9me3	30.4688	30.7732	0.327166
	B20	Absent Paraquat	A2Pqt-H3K9me3	30.7315	30.7732	0.327166
	B21	Absent Paraquat	A2Pqt-H3K9me3	31.1192	30.7732	0.327166
	B22	Absent Paraquat	A2Pqt-H3K27me3	28.5215	28.5971	0.106912
	B23	Absent Paraquat	A2Pqt-H3K27me3	28.5927	28.5971	0.106912
	B24	Absent Paraquat	A2Pqt-H3K27me3	28.6751	28.5971	0.106912
	C13	Absent Paraquat	A3Pqt-Input	25.1055	25.2856	0.157789
	C14	Absent Paraquat	A3Pqt-Input	25.3522	25.2856	0.157789
	C15	Absent Paraquat	A3Pqt-Input	25.3992	25.2856	0.157789
	C16	Absent Paraquat	A3Pqt-H3K4me3	30.9103	31.1724	0.229015
	C17	Absent Paraquat	A3Pqt-H3K4me3	31.2732	31.1724	0.229015
	C18	Absent Paraquat	A3Pqt-H3K4me3	31.3337	31.1724	0.229015
	C19	Absent Paraquat	A3Pqt-H3K9me3	30.1791	30.2113	0.034761
	C20	Absent Paraquat	A3Pqt-H3K9me3	30.2066	30.2113	0.034761
	C21	Absent Paraquat	A3Pqt-H3K9me3	30.2482	30.2113	0.034761
	C22	Absent Paraquat	A3Pat-H3K27me3	27.4207	27.5528	0.114381
	C23	Absent Paraquat	A3Pat-H3K27me3	27.6163	27.5528	0.114381
	C24	Absent Paraquat	A3Pat-H3K27me3	27.6212	27.5528	0.114381
	E01	BJ2 Control	P1C-Input	24.3601	24.4835	0.107484
	E02	BJ2 Control	P1C-Input	24.5333	24.4835	0.107484
	E03	BJ2 Control	P1C-Input	24.5571	24.4835	0.107484
	E04	BJ2 Control	P1C-H3K4me3	31.0926	31.3663	0.249328
	E05	BJ2 Control	P1C-H3K4me3	31.4261	31.3663	0.249328
	E06	BJ2 Control	P1C-H3K4me3	31.5804	31.3663	0.249328
	E07	BJ2 Control	P1C-H3K9me3	27.0733	27.16	0.0877162
	E08	BJ2 Control	P1C-H3K9me3	27.158	27.16	0.0877162
	E09	BJ2 Control	P1C-H3K9me3	27.2487	27.16	0.0877162
	E10	BJ2 Control	P1C-3K27me3	26.6906	26.7929	0.0953359
	E11	BJ2 Control	P1C-3K27me3	26.8088	26.7929	0.0953359
	E12	BJ2 Control	P1C-3K27me3	26.8793	26.7929	0.0953359
	F01	BJ2 Control	P2C-input	25.6787	25.8334	0.159008
	F02	BJ2 Control	P2C-input	25.8251	25.8334	0.159008
	F03	BJ2 Control	P2C-input	25.9963	25.8334	0.159008
	F04	BJ2 Control	P2C-H3K4me3	26.9154	27.063	0.13388
	F05	BJ2 Control	P2C-H3K4me3	27.0971	27.063	0.13388
	F06	BJ2 Control	P2C-H3K4me3	27.1765	27.063	0.13388
	F07	BJ2 Control	P2C-H3K9me3	27.9437	28.0261	0.0903821
	F08	BJ2 Control	P2C-H3K9me3	28.0118	28.0261	0.0903821
	F09	BJ2 Control	P2C-H3K9me3	28.1227	28.0261	0.0903821
	F10	BJ2 Control	P2C-H3K27me3	25.7311	25.8857	0.153406
	F11	BJ2 Control	P2C-H3K27me3	25.888	25.8857	0.153406
	F12	BJ2 Control	P2C-H3K27me3	26.0379	25.8857	0.153406
	G01	BJ2 Control	P3C-Input	23.8413	23.968	0.136235
	G02	BJ2 Control	P3C-Input	23.9506	23.968	0.136235
	G03	BJ2 Control	P3C-Input	24.1121	23.968	0.136235
	G04	BJ2 Control	P3C-H3K4me3	27.5133	27.6094	0.0861607
	G05	BJ2 Control	P3C-H3K4me3	27.6353	27.6094	0.0861607
	G06	BJ2 Control	P3C-H3K4me3	27.6796	27.6094	0.0861607
	G07	BJ2 Control	P3C-3K9me3	25.6353	25.9352	0.267236
	G08	BJ2 Control	P3C-3K9me3	26.0224	25.9352	0.267236
	G09	BJ2 Control	P3C-3K9me3	26.148	25.9352	0.267236
	G10	BJ2 Control	P3C-H3K27me3	24.0737	24.2044	0.123118
	G11	BJ2 Control	P3C-H3K27me3	24.2214	24.2044	0.123118
	G12	BJ2 Control	P3C-H3K27me3	24.3182	24.2044	0.123118
	H01	BJ2 Control	P4C-Input	24.5066	24.8592	0.309403
	H02	BJ2 Control	P4C-Input	24.9856	24.8592	0.309403
	H03	BJ2 Control	P4C-Input	25.0855	24.8592	0.309403
	H04	BJ2 Control	P4C-H3K4me3	28.003	28.0959	0.0810057
	H05	BJ2 Control	P4C-H3K4me3	28.1323	28.0959	0.0810057
	H06	BJ2 Control	P4C-H3K4me3	28.1522	28.0959	0.0810057
	H07	BJ2 Control	P4C-H3K9me3	26.408	26.6416	0.206353
	H08	BJ2 Control	P4C-H3K9me3	26.7175	26.6416	0.206353
	H09	BJ2 Control	P4C-H3K9me3	26.7991	26.6416	0.206353
	H10	BJ2 Control	P4C-H3K27me3	24.7451	24.9087	0.147265
	H11	BJ2 Control	P4C-H3K27me3	24.9504	24.9087	0.147265
	H12	BJ2 Control	P4C-H3K27me3	25.0307	24.9087	0.147265
	E13	BJ2 Paraquat	P1Pqt-Input	24.2019	24.4283	0.210608
	E14	BJ2 Paraquat	P1Pqt-Input	24.4646	24.4283	0.210608
	E15	BJ2 Paraquat	P1Pqt-Input	24.6184	24.4283	0.210608
	E16	BJ2 Paraquat	P1Pqt-H3K4me3	27.7575	27.9147	0.147737
	E17	BJ2 Paraquat	P1Pqt-H3K4me3	27.9361	27.9147	0.147737
	E18	BJ2 Paraquat	P1Pqt-H3K4me3	28.0506	27.9147	0.147737
	E19	BJ2 Paraquat	P1Pqt-H3K9me3	26.8392	26.8996	0.0588966
	E20	BJ2 Paraquat	P1Pqt-H3K9me3	26.9027	26.8996	0.0588966
	E21	BJ2 Paraquat	P1Pqt-H3K9me3	26.9568	26.8996	0.0588966
	E22	BJ2 Paraquat	P1Pqt-H3K27me3	25.3299	25.6343	0.272899
	E23	BJ2 Paraquat	P1Pqt-H3K27me3	25.7159	25.6343	0.272899
	E24	BJ2 Paraquat	P1Pqt-H3K27me3	25.8571	25.6343	0.272899
	F13	BJ2 Paraquat	P2Pqt-Input	23.6711	23.8631	0.185356
	F14	BJ2 Paraquat	P2Pqt-Input	23.877	23.8631	0.185356
	F15	BJ2 Paraquat	P2Pqt-Input	24.041	23.8631	0.185356
	F16	BJ2 Paraquat	P2Pqt-H3K4me3	28.3255	28.3621	0.0399939
	F17	BJ2 Paraquat	P2Pqt-H3K4me3	28.3559	28.3621	0.0399939
	F18	BJ2 Paraquat	P2Pqt-H3K4me3	28.4048	28.3621	0.0399939
	F19	BJ2 Paraquat	P2Pqt-H3K9me3	26.7119	26.7929	0.109304
	F20	BJ2 Paraquat	P2Pqt-H3K9me3	26.7496	26.7929	0.109304
	F21	BJ2 Paraquat	P2Pqt-H3K9me3	26.9173	26.7929	0.109304
	F22	BJ2 Paraquat	P2Pqt-H3K27me3	25.3006	25.3679	0.085131
	F23	BJ2 Paraquat	P2Pqt-H3K27me3	25.3777	25.3679	0.085131
	F24	BJ2 Paraquat	P2Pqt-H3K27me3	25.4281	25.3679	0.085131
	G13	BJ2 Paraquat	P3Pqt-Input	25.0547	25.2253	0.266375
	G14	BJ2 Paraquat	P3Pqt-Input	25.0889	25.2253	0.266375
	G15	BJ2 Paraquat	P3Pqt-Input	25.5322	25.2253	0.266375
	G16	BJ2 Paraquat	P3Pqt-H3K4me3	28.5246	28.6346	0.0988948
	G17	BJ2 Paraquat	P3Pqt-H3K4me3	28.663	28.6346	0.0988948
	G18	BJ2 Paraquat	P3Pqt-H3K4me3	28.7162	28.6346	0.0988948
	G19	BJ2 Paraquat	P3Pqt-H3K9me3	27.6714	27.8282	0.174067
	G20	BJ2 Paraquat	P3Pqt-H3K9me3	27.7977	27.8282	0.174067
	G21	BJ2 Paraquat	P3Pqt-H3K9me3	28.0155	27.8282	0.174067
	G22	BJ2 Paraquat	P3Pqt-H3K27me3	26.0836	26.1471	0.0611281
	G23	BJ2 Paraquat	P3Pqt-H3K27me3	26.1521	26.1471	0.0611281
	G24	BJ2 Paraquat	P3Pqt-H3K27me3	26.2056	26.1471	0.0611281
	I01	BJ3 Control	P1C-Input	24.5264	24.6232	0.139283
	I02	BJ3 Control	P1C-Input	24.6147	24.6232	0.139283
	I03	BJ3 Control	P1C-Input	24.7217	24.6232	0.139283
	I04	BJ3 Control	P1C-H3K4me3	31.2906	31.3812	0.103315
	I05	BJ3 Control	P1C-H3K4me3	31.3592	31.3812	0.103315
	I06	BJ3 Control	P1C-H3K4me3	31.4937	31.3812	0.103315
	I07	BJ3 Control	P1C-H3K9me3	27.2818	27.2915	0.0147514
	I08	BJ3 Control	P1C-H3K9me3	27.2842	27.2915	0.0147514
	I09	BJ3 Control	P1C-H3K9me3	27.3085	27.2915	0.0147514
	I10	BJ3 Control	P1C-3K27me3	25.9601	26.0316	0.0623844
	I11	BJ3 Control	P1C-3K27me3	26.0592	26.0316	0.0623844
	I12	BJ3 Control	P1C-3K27me3	26.0753	26.0316	0.0623844
	J01	BJ3 Control	P2C-input	24.2322	24.432	0.198304
	J02	BJ3 Control	P2C-input	24.435	24.432	0.198304
	J03	BJ3 Control	P2C-input	24.6288	24.432	0.198304
	J04	BJ3 Control	P2C-H3K4me3	26.2609	26.3077	0.043681
	J05	BJ3 Control	P2C-H3K4me3	26.3146	26.3077	0.043681
	J06	BJ3 Control	P2C-H3K4me3	26.3475	26.3077	0.043681
	J07	BJ3 Control	P2C-H3K9me3	27.3099	27.5522	0.210482
	J08	BJ3 Control	P2C-H3K9me3	27.6568	27.5522	0.210482
	J09	BJ3 Control	P2C-H3K9me3	27.69	27.5522	0.210482
	J10	BJ3 Control	P2C-H3K27me3	24.5245	24.6413	0.134027
	J11	BJ3 Control	P2C-H3K27me3	24.6118	24.6413	0.134027
	J12	BJ3 Control	P2C-H3K27me3	24.7877	24.6413	0.134027
	K01	BJ3 Control	P3C-Input	23.0909	23.2414	0.207229
	K02	BJ3 Control	P3C-Input	23.1556	23.2414	0.207229
	K03	BJ3 Control	P3C-Input	23.4778	23.2414	0.207229
	K04	BJ3 Control	P3C-H3K4me3	26.8373	26.8618	0.0383724
	K05	BJ3 Control	P3C-H3K4me3	26.842	26.8618	0.0383724
	K06	BJ3 Control	P3C-H3K4me3	26.906	26.8618	0.0383724
	K07	BJ3 Control	P3C-3K9me3	25.433	25.4973	0.0672675
	K08	BJ3 Control	P3C-3K9me3	25.4917	25.4973	0.0672675
	K09	BJ3 Control	P3C-3K9me3	25.5672	25.4973	0.0672675
	K10	BJ3 Control	P3C-H3K27me3	22.8329	22.9376	0.148066
	K11	BJ3 Control	P3C-H3K27me3	22.9523	22.9376	0.148066
	K12	BJ3 Control	P3C-H3K27me3	23.0495	22.9376	0.148066
	L01	BJ3 Control	P4C-Input	22.6817	22.8185	0.163568
	L02	BJ3 Control	P4C-Input	22.7742	22.8185	0.163568
	L03	BJ3 Control	P4C-Input	22.9997	22.8185	0.163568
	L04	BJ3 Control	P4C-H3K4me3	26.8305	26.9235	0.104982
	L05	BJ3 Control	P4C-H3K4me3	26.9028	26.9235	0.104982
	L06	BJ3 Control	P4C-H3K4me3	27.0374	26.9235	0.104982
	L07	BJ3 Control	P4C-H3K9me3	26.0136	26.0684	0.0558849
	L08	BJ3 Control	P4C-H3K9me3	26.0662	26.0684	0.0558849
	L09	BJ3 Control	P4C-H3K9me3	26.1253	26.0684	0.0558849
	L10	BJ3 Control	P4C-H3K27me3	23.12	23.2276	0.094062
	L11	BJ3 Control	P4C-H3K27me3	23.2687	23.2276	0.094062
	L12	BJ3 Control	P4C-H3K27me3	23.2942	23.2276	0.094062
	I13	BJ3 Paraquat	P1Pqt-Input	23.888	23.9373	0.0604494
	I14	BJ3 Paraquat	P1Pqt-Input	23.9191	23.9373	0.0604494
	I15	BJ3 Paraquat	P1Pqt-Input	24.0047	23.9373	0.0604494
	I16	BJ3 Paraquat	P1Pqt-H3K4me3	27.3523	27.445	0.0803658
	I17	BJ3 Paraquat	P1Pqt-H3K4me3	27.4883	27.445	0.0803658
	I18	BJ3 Paraquat	P1Pqt-H3K4me3	27.4944	27.445	0.0803658
	I19	BJ3 Paraquat	P1Pqt-H3K9me3	26.525	26.5564	0.0381958
	I20	BJ3 Paraquat	P1Pqt-H3K9me3	26.5453	26.5564	0.0381958
	I21	BJ3 Paraquat	P1Pqt-H3K9me3	26.5989	26.5564	0.0381958
	I22	BJ3 Paraquat	P1Pqt-H3K27me3	24.1438	24.2625	0.169914
	I23	BJ3 Paraquat	P1Pqt-H3K27me3	24.1866	24.2625	0.169914
	I24	BJ3 Paraquat	P1Pqt-H3K27me3	24.4572	24.2625	0.169914
	J13	BJ3 Paraquat	P2Pqt-Input	23.035	23.2067	0.14887
	J14	BJ3 Paraquat	P2Pqt-Input	23.2856	23.2067	0.14887
	J15	BJ3 Paraquat	P2Pqt-Input	23.2995	23.2067	0.14887
	J16	BJ3 Paraquat	P2Pqt-H3K4me3	27.3195	27.3721	0.0771122
	J17	BJ3 Paraquat	P2Pqt-H3K4me3	27.3362	27.3721	0.0771122
	J18	BJ3 Paraquat	P2Pqt-H3K4me3	27.4606	27.3721	0.0771122
	J19	BJ3 Paraquat	P2Pqt-H3K9me3	26.1642	26.1898	0.034664
	J20	BJ3 Paraquat	P2Pqt-H3K9me3	26.1758	26.1898	0.034664
	J21	BJ3 Paraquat	P2Pqt-H3K9me3	26.2292	26.1898	0.034664
	J22	BJ3 Paraquat	P2Pqt-H3K27me3	23.5457	23.5577	0.0190907
	J23	BJ3 Paraquat	P2Pqt-H3K27me3	23.5477	23.5577	0.0190907
	J24	BJ3 Paraquat	P2Pqt-H3K27me3	23.5797	23.5577	0.0190907
	K13	BJ3 Paraquat	P3Pqt-Input	24.0914	24.2638	0.210265
	K14	BJ3 Paraquat	P3Pqt-Input	24.2018	24.2638	0.210265
	K15	BJ3 Paraquat	P3Pqt-Input	24.498	24.2638	0.210265
	K16	BJ3 Paraquat	P3Pqt-H3K4me3	27.6191	27.6763	0.0510423
	K17	BJ3 Paraquat	P3Pqt-H3K4me3	27.6925	27.6763	0.0510423
	K18	BJ3 Paraquat	P3Pqt-H3K4me3	27.7173	27.6763	0.0510423
	K19	BJ3 Paraquat	P3Pqt-H3K9me3	27.2082	27.3328	0.132981
	K20	BJ3 Paraquat	P3Pqt-H3K9me3	27.3174	27.3328	0.132981
	K21	BJ3 Paraquat	P3Pqt-H3K9me3	27.4728	27.3328	0.132981
	K22	BJ3 Paraquat	P3Pqt-H3K27me3	24.8842	24.9905	0.106937
	K23	BJ3 Paraquat	P3Pqt-H3K27me3	24.9893	24.9905	0.106937
	K24	BJ3 Paraquat	P3Pqt-H3K27me3	25.0981	24.9905	0.106937

## Sheet: Jheh1 DGRP #1
	Well	Target	Sample	Biological Set Name	Cq	Cq Mean	Cq Std. Dev		Sample legend
	A01	Jheh1	A1C input		23.4039	23.2633	0.198823		A = Absent
	A02	Jheh1	A1C input		23.2693	23.2633	0.198823		P = Present
	A03	Jheh1	A1C input		23.1227	23.2633	0.198823		C= Control
	A04	Jheh1	A1C H3K4		25.657	25.5076	0.211362		Pq = Paraquat
	A05	Jheh1	A1C H3K4		25.515	25.5076	0.211362		1 - 2- 3- 4: Replica
	A06	Jheh1	A1C H3K4		25.3581	25.5076	0.211362
	A07	Jheh1	A1C H3K9		26.2321	26.1547	0.10941
	A08	Jheh1	A1C H3K9		26.1599	26.1547	0.10941
	A09	Jheh1	A1C H3K9		26.0774	26.1547	0.10941
	A10	Jheh1	A1C H3K27		25.5066	25.5104	0.00533472
	A11	Jheh1	A1C H3K27		25.5132	25.5104	0.00533472
	A12	Jheh1	A1C H3K27		25.5142	25.5104	0.00533472
	A13	Jheh1	A1Pq input		22.2822	22.3398	0.0814674
	A14	Jheh1	A1Pq input		22.3337	22.3398	0.0814674
	A15	Jheh1	A1Pq input		22.3974	22.3398	0.0814674
	A16	Jheh1	A1Pq H3K4		26.0845	26.1419	0.0812633
	A17	Jheh1	A1Pq H3K4		26.1468	26.1419	0.0812633
	A18	Jheh1	A1Pq H3K4		26.1994	26.1419	0.0812633
	A19	Jheh1	A1Pq H3K9		25.7075	25.6637	0.0620419
	A20	Jheh1	A1Pq H3K9		25.6699	25.6637	0.0620419
	A21	Jheh1	A1Pq H3K9		25.6198	25.6637	0.0620419
	A22	Jheh1	A1Pq H3K27		24.3412	24.4312	0.127391
	A23	Jheh1	A1Pq H3K27		24.4357	24.4312	0.127391
	A24	Jheh1	A1Pq H3K27		24.5213	24.4312	0.127391
	B01	Jheh1	A2C input		23.5219	23.5459	0.0339167
	B02	Jheh1	A2C input		23.5446	23.5459	0.0339167
	B03	Jheh1	A2C input		23.5699	23.5459	0.0339167
	B04	Jheh1	A2C H3K4		26.1124	26.0813	0.0440182
	B05	Jheh1	A2C H3K4		26.0882	26.0813	0.0440182
	B06	Jheh1	A2C H3K4		26.0501	26.0813	0.0440182
	B07	Jheh1	A2C H3K9		26.4207	26.4182	0.00344624
	B08	Jheh1	A2C H3K9		26.4195	26.4182	0.00344624
	B09	Jheh1	A2C H3K9		26.4158	26.4182	0.00344624
	B10	Jheh1	A2C H3K27		25.6561	25.7559	0.141155
	B11	Jheh1	A2C H3K27		25.7572	25.7559	0.141155
	B12	Jheh1	A2C H3K27		25.8557	25.7559	0.141155
	B13	Jheh1	A2Pq input		23.4097	23.6708	0.36924
	B14	Jheh1	A2Pq input		23.672	23.6708	0.36924
	B15	Jheh1	A2Pq input		23.9319	23.6708	0.36924
	B16	Jheh1	A2Pq H3K4		27.1351	27.2812	0.206565
	B17	Jheh1	A2Pq H3K4		27.2824	27.2812	0.206565
	B18	Jheh1	A2Pq H3K4		27.4272	27.2812	0.206565
	B19	Jheh1	A2Pq H3K9		26.8565	26.8717	0.0214965
	B20	Jheh1	A2Pq H3K9		26.8729	26.8717	0.0214965
	B21	Jheh1	A2Pq H3K9		26.8869	26.8717	0.0214965
	B22	Jheh1	A2Pq H3K27		25.2957	25.5364	0.340352
	B23	Jheh1	A2Pq H3K27		25.5376	25.5364	0.340352
	B24	Jheh1	A2Pq H3K27		25.7771	25.5364	0.340352
	C01	Jheh1	A3C input		23.2053	23.1447	0.0857054
	C02	Jheh1	A3C input		23.1459	23.1447	0.0857054
	C03	Jheh1	A3C input		23.0841	23.1447	0.0857054
	C04	Jheh1	A3C H3K4		25.3827	25.2811	0.143747
	C05	Jheh1	A3C H3K4		25.2823	25.2811	0.143747
	C06	Jheh1	A3C H3K4		25.1794	25.2811	0.143747
	C07	Jheh1	A3C H3K9		26.4579	26.4939	0.050821
	C08	Jheh1	A3C H3K9		26.4951	26.4939	0.050821
	C09	Jheh1	A3C H3K9		26.5298	26.4939	0.050821
	C10	Jheh1	A3C H3K27		25.2592	25.2661	0.00970712
	C11	Jheh1	A3C H3K27		25.2673	25.2661	0.00970712
	C12	Jheh1	A3C H3K27		25.2729	25.2661	0.00970712
	C13	Jheh1	A3Pq input		23.0217	23.0287	0.00991839
	C14	Jheh1	A3Pq input		23.03	23.0287	0.00991839
	C15	Jheh1	A3Pq input		23.0358	23.0287	0.00991839
	C16	Jheh1	A3Pq H3K4		26.61	26.6633	0.0753616
	C17	Jheh1	A3Pq H3K4		26.6645	26.6633	0.0753616
	C18	Jheh1	A3Pq H3K4		26.7166	26.6633	0.0753616
	C19	Jheh1	A3Pq H3K9		26.5057	26.7251	0.310343
	C20	Jheh1	A3Pq H3K9		26.7264	26.7251	0.310343
	C21	Jheh1	A3Pq H3K9		26.9446	26.7251	0.310343
	C22	Jheh1	A3Pq H3K27		24.9217	24.8509	0.100058
	C23	Jheh1	A3Pq H3K27		24.8522	24.8509	0.100058
	C24	Jheh1	A3Pq H3K27		24.7802	24.8509	0.100058
	E01	Jheh1	P1C input		25.0536	25.1275	0.10458
	E02	Jheh1	P1C input		25.1288	25.1275	0.10458
	E03	Jheh1	P1C input		25.2015	25.1275	0.10458
	E04	Jheh1	P1C H3K4		27.087	27.1369	0.0706182
	E05	Jheh1	P1C H3K4		27.1382	27.1369	0.0706182
	E06	Jheh1	P1C H3K4		27.1869	27.1369	0.0706182
	E07	Jheh1	P1C H3K9		27.3619	27.4475	0.12108
	E08	Jheh1	P1C H3K9		27.4487	27.4475	0.12108
	E09	Jheh1	P1C H3K9		27.5331	27.4475	0.12108
	E10	Jheh1	P1C H3K27		26.2932	26.3638	0.0998176
	E11	Jheh1	P1C H3K27		26.365	26.3638	0.0998176
	E12	Jheh1	P1C H3K27		26.4344	26.3638	0.0998176
	E13	Jheh1	P1Pq input		23.8497	23.9247	0.106
	E14	Jheh1	P1Pq input		23.9259	23.9247	0.106
	E15	Jheh1	P1Pq input		23.9997	23.9247	0.106
	E16	Jheh1	P1Pq H3K4		25.5721	25.627	0.077641
	E17	Jheh1	P1Pq H3K4		25.6282	25.627	0.077641
	E18	Jheh1	P1Pq H3K4		25.6819	25.627	0.077641
	E19	Jheh1	P1Pq H3K9		26.2923	26.281	0.0160039
	E20	Jheh1	P1Pq H3K9		26.2822	26.281	0.0160039
	E21	Jheh1	P1Pq H3K9		26.2696	26.281	0.0160039
	E22	Jheh1	P1Pq H3K27		25.8089	25.683	0.178055
	E23	Jheh1	P1Pq H3K27		25.6842	25.683	0.178055
	E24	Jheh1	P1Pq H3K27		25.5571	25.683	0.178055
	F01	Jheh1	P2C input		22.4994	22.51	0.0149956
	F02	Jheh1	P2C input		22.5113	22.51	0.0149956
	F03	Jheh1	P2C input		22.5207	22.51	0.0149956
	F04	Jheh1	P2C H3K4		24.7498	24.7617	0.0168918
	F05	Jheh1	P2C H3K4		24.763	24.7617	0.0168918
	F06	Jheh1	P2C H3K4		24.7737	24.7617	0.0168918
	F07	Jheh1	P2C H3K9		24.6289	24.6937	0.0916157
	F08	Jheh1	P2C H3K9		24.6949	24.6937	0.0916157
	F09	Jheh1	P2C H3K9		24.7585	24.6937	0.0916157
	F10	Jheh1	P2C H3K27		24.1431	24.0132	0.183726
	F11	Jheh1	P2C H3K27		24.0144	24.0132	0.183726
	F12	Jheh1	P2C H3K27		23.8833	24.0132	0.183726
	F13	Jheh1	P2Pq input		23.4559	23.5365	0.114077
	F14	Jheh1	P2Pq input		23.5378	23.5365	0.114077
	F15	Jheh1	P2Pq input		23.6172	23.5365	0.114077
	F16	Jheh1	P2Pq H3K4		25.8992	25.9364	0.0525332
	F17	Jheh1	P2Pq H3K4		25.9376	25.9364	0.0525332
	F18	Jheh1	P2Pq H3K4		25.9735	25.9364	0.0525332
	F19	Jheh1	P2Pq H3K9		26.3375	26.3061	0.0443856
	F20	Jheh1	P2Pq H3K9		26.3073	26.3061	0.0443856
	F21	Jheh1	P2Pq H3K9		26.2747	26.3061	0.0443856
	F22	Jheh1	P2Pq H3K27		24.6719	24.8535	0.256864
	F23	Jheh1	P2Pq H3K27		24.8547	24.8535	0.256864
	F24	Jheh1	P2Pq H3K27		25.0351	24.8535	0.256864
	G01	Jheh1	P3C input		23.6475	23.495	0.215689
	G02	Jheh1	P3C input		23.4963	23.495	0.215689
	G03	Jheh1	P3C input		23.3425	23.495	0.215689
	G04	Jheh1	P3C H3K4		26.0851	26.1297	0.063131
	G05	Jheh1	P3C H3K4		26.131	26.1297	0.063131
	G06	Jheh1	P3C H3K4		26.1744	26.1297	0.063131
	G07	Jheh1	P3C H3K9		26.0124	25.9216	0.12837
	G08	Jheh1	P3C H3K9		25.9229	25.9216	0.12837
	G09	Jheh1	P3C H3K9		25.8309	25.9216	0.12837
	G10	Jheh1	P3C H3K27		25.7637	25.5856	0.251874
	G11	Jheh1	P3C H3K27		25.5869	25.5856	0.251874
	G12	Jheh1	P3C H3K27		25.4075	25.5856	0.251874
	G13	Jheh1	P3Pq input		25.4942	25.3878	0.150344
	G14	Jheh1	P3Pq input		25.3891	25.3878	0.150344
	G15	Jheh1	P3Pq input		25.2815	25.3878	0.150344
	G16	Jheh1	P3Pq H3K4		26.4262	26.5373	0.157169
	G17	Jheh1	P3Pq H3K4		26.5385	26.5373	0.157169
	G18	Jheh1	P3Pq H3K4		26.6484	26.5373	0.157169
	G19	Jheh1	P3Pq H3K9		27.1746	27.1115	0.0893206
	G20	Jheh1	P3Pq H3K9		27.1127	27.1115	0.0893206
	G21	Jheh1	P3Pq H3K9		27.0483	27.1115	0.0893206
	G22	Jheh1	P3Pq H3K27		25.6281	25.8031	0.247546
	G23	Jheh1	P3Pq H3K27		25.8044	25.8031	0.247546
	G24	Jheh1	P3Pq H3K27		25.9782	25.8031	0.247546

[truncated: 6 more sheets: Jheh1 DGRP #2, Jheh2 DGRP #1, Jheh2 DGRP #2, Jheh3 DGRP #1, Jheh3 DGRP #2, Bari-CyP-Ppcs]
